# Supplementary material for: The impact of particulate matter (PM2.5) on skin barrier revealed by transcriptome analysis: Focusing on cholesterol metabolism
Source: Toxicol Rep. 2019 Nov 25;7:1–9. doi: 10.1016/j.toxrep.2019.11.014 (PMC6906712; doi:10.1016/j.toxrep.2019.11.014)
Supplement: Supplementary file 2 [file mmc2.xlsx]

## Sheet: Sheet2
		PM2.5 vs SC		GTE vs PM2.5
Gene_id	Associated Gene Name	log2FoldChange	p value	log2FoldChange	p value	Description
ENSG00000169710	FASN	1.0064	1.3e-89	-0.40569	4.96e-16	fatty acid synthase [Source:HGNC Symbol;Acc:HGNC:3594]
ENSG00000125148	MT2A	0.78451	3.01e-65	-1.2851	9.71e-144	metallothionein 2A [Source:HGNC Symbol;Acc:HGNC:7406]
ENSG00000099194	SCD	0.59881	7.25e-61	0.086684	9.85e-06	stearoyl-CoA desaturase (delta-9-desaturase) [Source:HGNC Symbol;Acc:HGNC:10571]
ENSG00000137801	THBS1	-0.5431	1.75e-56	0.15224	1.23e-07	thrombospondin 1 [Source:HGNC Symbol;Acc:HGNC:11785]
ENSG00000189060	H1F0	-0.94606	3.71e-55	0.18377	0.00092614	H1 histone family member 0 [Source:HGNC Symbol;Acc:HGNC:4714]
ENSG00000112972	HMGCS1	1.8909	4.51e-42	-0.61682	2.3e-07	3-hydroxy-3-methylglutaryl-CoA synthase 1 [Source:HGNC Symbol;Acc:HGNC:5007]
ENSG00000137440	FGFBP1	0.95138	7.9e-40	-0.75673	1.24e-25	fibroblast growth factor binding protein 1 [Source:HGNC Symbol;Acc:HGNC:19695]
ENSG00000265972	TXNIP	-1.0801	6.5e-39	0.55952	3.95e-11	thioredoxin interacting protein [Source:HGNC Symbol;Acc:HGNC:16952]
ENSG00000058085	LAMC2	0.32448	1.8e-34	0.067516	2.74e-07	laminin subunit gamma 2 [Source:HGNC Symbol;Acc:HGNC:6493]
ENSG00000184009	ACTG1	0.71558	6.2e-33	-0.48989	1.84e-15	actin gamma 1 [Source:HGNC Symbol;Acc:HGNC:144]
ENSG00000196754	S100A2	0.45788	4.45e-29	-0.079348	0.41116	S100 calcium binding protein A2 [Source:HGNC Symbol;Acc:HGNC:10492]
ENSG00000205420	KRT6A	0.32895	5.36e-24	0.019951	0.01374	keratin 6A, type II [Source:HGNC Symbol;Acc:HGNC:6443]
ENSG00000131473	ACLY	0.99489	6.19e-24	-0.18025	0.11637	ATP citrate lyase [Source:HGNC Symbol;Acc:HGNC:115]
ENSG00000052802	MSMO1	1.0632	3.23e-20	-0.28008	0.018759	methylsterol monooxygenase 1 [Source:HGNC Symbol;Acc:HGNC:10545]
ENSG00000118503	TNFAIP3	1.3361	8.01e-19	-0.80529	1.91e-08	TNF alpha induced protein 3 [Source:HGNC Symbol;Acc:HGNC:11896]
ENSG00000087086	FTL	0.93974	8.68e-19	-0.25415	0.025326	ferritin, light polypeptide [Source:HGNC Symbol;Acc:HGNC:3999]
ENSG00000186340	THBS2	-0.75684	8.75e-18	-0.27456	0.037768	thrombospondin 2 [Source:HGNC Symbol;Acc:HGNC:11786]
ENSG00000197632	SERPINB2	1.3277	2.99e-16	-1.3377	5.53e-16	serpin peptidase inhibitor, clade B (ovalbumin), member 2 [Source:HGNC Symbol;Acc:HGNC:8584]
ENSG00000198431	TXNRD1	1.2116	2.89e-15	-0.59674	4.8e-05	thioredoxin reductase 1 [Source:HGNC Symbol;Acc:HGNC:12437]
ENSG00000184292	TACSTD2	1.1573	3e-15	-0.030157	0.86821	tumor-associated calcium signal transducer 2 [Source:HGNC Symbol;Acc:HGNC:11530]
ENSG00000115414	FN1	-0.52053	4.66e-15	0.60798	5.09e-22	fibronectin 1 [Source:HGNC Symbol;Acc:HGNC:3778]
ENSG00000132470	ITGB4	-0.27773	9.08e-15	-0.053012	0.93512	integrin subunit beta 4 [Source:HGNC Symbol;Acc:HGNC:6158]
ENSG00000075624	ACTB	0.26656	1.34e-14	-0.24413	4.56e-10	actin, beta [Source:HGNC Symbol;Acc:HGNC:132]
ENSG00000255717	SNHG1	-0.77884	1.29e-13	0.18085	0.054177	small nucleolar RNA host gene 1 [Source:HGNC Symbol;Acc:HGNC:32688]
ENSG00000175793	SFN	0.31607	9.46e-13	-0.1604	0.0051811	stratifin [Source:HGNC Symbol;Acc:HGNC:10773]
ENSG00000184254	ALDH1A3	0.98715	2.55e-12	-0.19348	0.22817	aldehyde dehydrogenase 1 family member A3 [Source:HGNC Symbol;Acc:HGNC:409]
ENSG00000130164	LDLR	0.69696	2.72e-12	-0.68895	2.33e-11	low density lipoprotein receptor [Source:HGNC Symbol;Acc:HGNC:6547]
ENSG00000079459	FDFT1	0.59669	4.65e-12	-0.21195	0.035266	farnesyl-diphosphate farnesyltransferase 1 [Source:HGNC Symbol;Acc:HGNC:3629]
ENSG00000185479	KRT6B	1.3754	4.66e-12	-0.51392	0.0055846	keratin 6B, type II [Source:HGNC Symbol;Acc:HGNC:6444]
ENSG00000197956	S100A6	0.42428	1.52e-11	-0.27158	0.00011345	S100 calcium binding protein A6 [Source:HGNC Symbol;Acc:HGNC:10496]
ENSG00000140465	CYP1A1	2.7319	4.01e-11	1.234	4.04e-10	cytochrome P450 family 1 subfamily A member 1 [Source:HGNC Symbol;Acc:HGNC:2595]
ENSG00000104549	SQLE	0.9585	6.93e-11	-0.22286	0.16767	squalene epoxidase [Source:HGNC Symbol;Acc:HGNC:11279]
ENSG00000186480	INSIG1	1.5304	9.01e-11	-0.4559	0.034365	insulin induced gene 1 [Source:HGNC Symbol;Acc:HGNC:6083]
ENSG00000131069	ACSS2	0.95247	2.72e-10	-0.25501	0.11334	acyl-CoA synthetase short-chain family member 2 [Source:HGNC Symbol;Acc:HGNC:15814]
ENSG00000135919	SERPINE2	-0.6276	3.43e-10	0.12077	0.13102	serpin peptidase inhibitor, clade E (nexin, plasminogen activator inhibitor type 1), member 2 [Source:HGNC Symbol;Acc:HGNC:8951]
ENSG00000112096	SOD2	1.3093	3.74e-10	-0.42339	0.032866	superoxide dismutase 2, mitochondrial [Source:HGNC Symbol;Acc:HGNC:11180]
ENSG00000105825	TFPI2	0.8355	3.93e-10	-1.0404	1.29e-13	tissue factor pathway inhibitor 2 [Source:HGNC Symbol;Acc:HGNC:11761]
ENSG00000136689	IL1RN	1.689	6.44e-10	-0.5533	0.022242	interleukin 1 receptor antagonist [Source:HGNC Symbol;Acc:HGNC:6000]
ENSG00000186081	KRT5	0.11129	1.27e-09	0.14861	5.8e-48	keratin 5, type II [Source:HGNC Symbol;Acc:HGNC:6442]
ENSG00000113070	HBEGF	1.1016	1.27e-09	-1.272	1.84e-11	heparin-binding EGF-like growth factor [Source:HGNC Symbol;Acc:HGNC:3059]
ENSG00000034510	TMSB10	0.36556	1.69e-09	-0.18916	0.010755	thymosin beta 10 [Source:HGNC Symbol;Acc:HGNC:11879]
ENSG00000163220	S100A9	2.319	1.79e-09	-1.3048	8.13e-05	S100 calcium binding protein A9 [Source:HGNC Symbol;Acc:HGNC:10499]
ENSG00000204387	C6orf48	-0.67374	5.07e-09	0.19653	0.056606	chromosome 6 open reading frame 48 [Source:HGNC Symbol;Acc:HGNC:19078]
ENSG00000176014	TUBB6	0.52809	6.01e-09	-0.3987	3.48e-05	tubulin beta 6 class V [Source:HGNC Symbol;Acc:HGNC:20776]
ENSG00000205609	EIF3CL	2.4628	7.74e-09	-1.0312	0.0027745	eukaryotic translation initiation factor 3 subunit C-like [Source:HGNC Symbol;Acc:HGNC:26347]
ENSG00000171345	KRT19	0.87714	1.83e-08	-0.54891	0.00046081	keratin 19, type I [Source:HGNC Symbol;Acc:HGNC:6436]
ENSG00000177410	ZFAS1	-0.69429	2.09e-08	0.058788	0.44662	ZNFX1 antisense RNA 1 [Source:HGNC Symbol;Acc:HGNC:33101]
ENSG00000113161	HMGCR	0.8467	2.49e-08	-0.17695	0.33047	3-hydroxy-3-methylglutaryl-CoA reductase [Source:HGNC Symbol;Acc:HGNC:5006]
ENSG00000160285	LSS	0.68795	3.73e-08	-0.0043931	0.67118	lanosterol synthase (2,3-oxidosqualene-lanosterol cyclase) [Source:HGNC Symbol;Acc:HGNC:6708]
ENSG00000178209	PLEC	-0.12597	5.32e-08	-0.19829	3.23e-07	plectin [Source:HGNC Symbol;Acc:HGNC:9069]
ENSG00000268350	FAM156A	5.0394	7.95e-08	-2.979	6.76e-06	family with sequence similarity 156 member A [Source:HGNC Symbol;Acc:HGNC:30114]
ENSG00000073282	TP63	-0.39204	8.76e-08	0.14954	0.013664	tumor protein p63 [Source:HGNC Symbol;Acc:HGNC:15979]
ENSG00000109321	AREG	0.31693	9.38e-08	-0.53463	1.17e-17	amphiregulin [Source:HGNC Symbol;Acc:HGNC:651]
ENSG00000100906	NFKBIA	1.2489	9.67e-08	-0.32194	0.16198	nuclear factor of kappa light polypeptide gene enhancer in B-cells inhibitor, alpha [Source:HGNC Symbol;Acc:HGNC:7797]
ENSG00000234741	GAS5	-0.48023	9.95e-08	0.091477	0.16163	growth arrest specific 5 (non-protein coding) [Source:HGNC Symbol;Acc:HGNC:16355]
ENSG00000150093	ITGB1	0.30003	1.02e-07	-0.22488	0.00057877	integrin subunit beta 1 [Source:HGNC Symbol;Acc:HGNC:6153]
ENSG00000206075	SERPINB5	0.4714	1.46e-07	-0.083404	0.66995	serpin peptidase inhibitor, clade B (ovalbumin), member 5 [Source:HGNC Symbol;Acc:HGNC:8949]
ENSG00000132475	H3F3B	-0.33111	3.03e-07	-0.06838	0.80045	H3 histone, family 3B (H3.3B) [Source:HGNC Symbol;Acc:HGNC:4765]
ENSG00000142910	TINAGL1	0.51832	4.49e-07	-0.31731	0.0044601	tubulointerstitial nephritis antigen-like 1 [Source:HGNC Symbol;Acc:HGNC:19168]
ENSG00000143546	S100A8	2.6565	5.16e-07	-1.1782	0.0052193	S100 calcium binding protein A8 [Source:HGNC Symbol;Acc:HGNC:10498]
ENSG00000167508	MVD	0.75521	6.24e-07	-0.19914	0.25962	mevalonate diphosphate decarboxylase [Source:HGNC Symbol;Acc:HGNC:7529]
ENSG00000196878	LAMB3	0.17649	6.28e-07	0.019401	0.018796	laminin subunit beta 3 [Source:HGNC Symbol;Acc:HGNC:6490]
ENSG00000136997	MYC	-0.42793	6.95e-07	-0.18875	0.16827	v-myc avian myelocytomatosis viral oncogene homolog [Source:HGNC Symbol;Acc:HGNC:7553]
ENSG00000183696	UPP1	-0.27439	8.6e-07	-0.45218	4.27e-09	uridine phosphorylase 1 [Source:HGNC Symbol;Acc:HGNC:12576]
ENSG00000134107	BHLHE40	0.89669	9.37e-07	0.02943	0.6	basic helix-loop-helix family member e40 [Source:HGNC Symbol;Acc:HGNC:1046]
ENSG00000163739	CXCL1	3.3047	1.37e-06	-2.0834	0.00020248	chemokine (C-X-C motif) ligand 1 (melanoma growth stimulating activity, alpha) [Source:HGNC Symbol;Acc:HGNC:4602]
ENSG00000101255	TRIB3	-0.41682	1.49e-06	0.097367	0.12733	tribbles pseudokinase 3 [Source:HGNC Symbol;Acc:HGNC:16228]
ENSG00000129474	AJUBA	-0.39871	1.63e-06	0.30565	6.87e-05	ajuba LIM protein [Source:HGNC Symbol;Acc:HGNC:20250]
ENSG00000053747	LAMA3	0.16937	1.73e-06	0.11887	4.45e-09	laminin subunit alpha 3 [Source:HGNC Symbol;Acc:HGNC:6483]
ENSG00000101311	FERMT1	0.49405	1.82e-06	-0.061319	0.89803	fermitin family member 1 [Source:HGNC Symbol;Acc:HGNC:15889]
ENSG00000115008	IL1A	0.42438	2.05e-06	-0.62145	4.5e-11	interleukin 1 alpha [Source:HGNC Symbol;Acc:HGNC:5991]
ENSG00000203875	SNHG5	-0.89836	2.23e-06	0.17054	0.31734	small nucleolar RNA host gene 5 [Source:HGNC Symbol;Acc:HGNC:21026]
ENSG00000125538	IL1B	0.83678	2.44e-06	-0.48048	0.007582	interleukin 1 beta [Source:HGNC Symbol;Acc:HGNC:5992]
ENSG00000010278	CD9	0.54031	3.09e-06	-0.15811	0.29274	CD9 molecule [Source:HGNC Symbol;Acc:HGNC:1709]
ENSG00000165527	ARF6	-0.39607	3.23e-06	-0.12891	0.42086	ADP ribosylation factor 6 [Source:HGNC Symbol;Acc:HGNC:659]
ENSG00000122641	INHBA	0.82203	3.44e-06	-0.16832	0.4373	inhibin beta A [Source:HGNC Symbol;Acc:HGNC:6066]
ENSG00000181019	NQO1	1.1456	3.53e-06	-0.011363	0.84642	NAD(P)H dehydrogenase, quinone 1 [Source:HGNC Symbol;Acc:HGNC:2874]
ENSG00000122861	PLAU	0.37333	3.78e-06	-0.56674	2.89e-11	plasminogen activator, urokinase [Source:HGNC Symbol;Acc:HGNC:9052]
ENSG00000188229	TUBB4B	0.564	4.19e-06	-0.43213	0.00080428	tubulin beta 4B class IVb [Source:HGNC Symbol;Acc:HGNC:20771]
ENSG00000196230	TUBB	0.41625	4.45e-06	-0.31888	0.0012836	tubulin beta class I [Source:HGNC Symbol;Acc:HGNC:20778]
ENSG00000269893	SNHG8	-0.61154	5.13e-06	0.2712	0.029348	small nucleolar RNA host gene 8 [Source:HGNC Symbol;Acc:HGNC:33098]
ENSG00000182718	ANXA2	0.17626	5.18e-06	-0.26389	2.1e-10	annexin A2 [Source:HGNC Symbol;Acc:HGNC:537]
ENSG00000163513	TGFBR2	-0.47852	6.06e-06	-0.57971	6.66e-05	transforming growth factor beta receptor II [Source:HGNC Symbol;Acc:HGNC:11773]
ENSG00000100985	MMP9	2.3605	6.32e-06	1.0241	0.00017861	matrix metallopeptidase 9 [Source:HGNC Symbol;Acc:HGNC:7176]
ENSG00000103044	HAS3	1.2446	6.73e-06	-1.3738	1.6e-06	hyaluronan synthase 3 [Source:HGNC Symbol;Acc:HGNC:4820]
ENSG00000123689	G0S2	0.45425	7.72e-06	-0.60398	1.67e-08	G0/G1 switch 2 [Source:HGNC Symbol;Acc:HGNC:30229]
ENSG00000137331	IER3	0.74513	8.23e-06	-0.57801	0.00072671	immediate early response 3 [Source:HGNC Symbol;Acc:HGNC:5392]
ENSG00000134363	FST	-0.34309	8.24e-06	-0.39261	0.00023287	follistatin [Source:HGNC Symbol;Acc:HGNC:3971]
ENSG00000163931	TKT	0.41324	8.47e-06	0.016899	0.40952	transketolase [Source:HGNC Symbol;Acc:HGNC:11834]
ENSG00000134824	FADS2	0.51833	9.15e-06	-0.067225	0.86404	fatty acid desaturase 2 [Source:HGNC Symbol;Acc:HGNC:3575]
ENSG00000152518	ZFP36L2	-0.40184	9.46e-06	-0.1999	0.1576	ZFP36 ring finger protein-like 2 [Source:HGNC Symbol;Acc:HGNC:1108]
ENSG00000067064	IDI1	0.98026	1.06e-05	-0.30814	0.17891	isopentenyl-diphosphate delta isomerase 1 [Source:HGNC Symbol;Acc:HGNC:5387]
ENSG00000120913	PDLIM2	-0.65883	1.26e-05	-0.12049	0.69111	PDZ and LIM domain 2 (mystique) [Source:HGNC Symbol;Acc:HGNC:13992]
ENSG00000005884	ITGA3	-0.17166	1.31e-05	-0.2576	1.61e-05	integrin subunit alpha 3 [Source:HGNC Symbol;Acc:HGNC:6139]
ENSG00000145901	TNIP1	0.67664	1.43e-05	-0.39425	0.015605	TNFAIP3 interacting protein 1 [Source:HGNC Symbol;Acc:HGNC:16903]
ENSG00000117450	PRDX1	0.73956	1.44e-05	-0.23391	0.22058	peroxiredoxin 1 [Source:HGNC Symbol;Acc:HGNC:9352]
ENSG00000143061	IGSF3	0.99635	2.13e-05	0.098751	0.43061	immunoglobulin superfamily member 3 [Source:HGNC Symbol;Acc:HGNC:5950]
ENSG00000126709	IFI6	-0.41576	2.29e-05	-1.0827	1.34e-14	interferon, alpha-inducible protein 6 [Source:HGNC Symbol;Acc:HGNC:4054]
ENSG00000138061	CYP1B1	2.114	2.47e-05	1.2109	5.44e-06	cytochrome P450 family 1 subfamily B member 1 [Source:HGNC Symbol;Acc:HGNC:2597]
ENSG00000115875	SRSF7	-0.45209	2.7e-05	-0.055209	0.96418	serine/arginine-rich splicing factor 7 [Source:HGNC Symbol;Acc:HGNC:10789]
ENSG00000138829	FBN2	-0.43265	2.76e-05	0.068829	0.30519	fibrillin 2 [Source:HGNC Symbol;Acc:HGNC:3604]
ENSG00000169429	CXCL8	4.0214	3.08e-05	-1.546	0.016108	chemokine (C-X-C motif) ligand 8 [Source:HGNC Symbol;Acc:HGNC:6025]
ENSG00000198804	MT-CO1	0.10844	3.25e-05	-0.035915	0.48978	mitochondrially encoded cytochrome c oxidase I [Source:HGNC Symbol;Acc:HGNC:7419]
ENSG00000109971	HSPA8	0.47634	4.46e-05	-0.64266	1.73e-07	heat shock protein family A (Hsp70) member 8 [Source:HGNC Symbol;Acc:HGNC:5241]
ENSG00000006118	TMEM132A	0.80779	4.99e-05	-0.27896	0.19133	transmembrane protein 132A [Source:HGNC Symbol;Acc:HGNC:31092]
ENSG00000129451	KLK10	0.88939	5.2e-05	0.082389	0.46278	kallikrein related peptidase 10 [Source:HGNC Symbol;Acc:HGNC:6358]
ENSG00000179218	CALR	0.27267	5.41e-05	0.056788	0.065763	calreticulin [Source:HGNC Symbol;Acc:HGNC:1455]
ENSG00000163874	ZC3H12A	1.0186	5.66e-05	-0.57262	0.021565	zinc finger CCCH-type containing 12A [Source:HGNC Symbol;Acc:HGNC:26259]
ENSG00000147065	MSN	0.36621	6.27e-05	-0.26291	0.010702	moesin [Source:HGNC Symbol;Acc:HGNC:7373]
ENSG00000099250	NRP1	-0.62723	6.58e-05	-0.36801	0.099239	neuropilin 1 [Source:HGNC Symbol;Acc:HGNC:8004]
ENSG00000145632	PLK2	-0.54142	7.36e-05	0.37666	0.0035377	polo-like kinase 2 [Source:HGNC Symbol;Acc:HGNC:19699]
ENSG00000167460	TPM4	0.35218	7.86e-05	-0.2328	0.023731	tropomyosin 4 [Source:HGNC Symbol;Acc:HGNC:12013]
ENSG00000145934	TENM2	-0.41447	7.96e-05	0.064204	0.33302	teneurin transmembrane protein 2 [Source:HGNC Symbol;Acc:HGNC:29943]
ENSG00000165272	AQP3	0.60868	8.27e-05	-0.79588	1.02e-06	aquaporin 3 (Gill blood group) [Source:HGNC Symbol;Acc:HGNC:636]
ENSG00000072274	TFRC	1.0661	8.96e-05	-0.68197	0.010694	transferrin receptor [Source:HGNC Symbol;Acc:HGNC:11763]
ENSG00000107731	UNC5B	-0.99659	9.02e-05	0.63771	0.012825	unc-5 netrin receptor B [Source:HGNC Symbol;Acc:HGNC:12568]
ENSG00000164283	ESM1	1.837	9.05e-05	-2.7641	5.32e-07	endothelial cell-specific molecule 1 [Source:HGNC Symbol;Acc:HGNC:3466]
ENSG00000198763	MT-ND2	-0.17633	9.2e-05	0.10722	0.0023987	mitochondrially encoded NADH:ubiquinone oxidoreductase core subunit 2 [Source:HGNC Symbol;Acc:HGNC:7456]
ENSG00000091409	ITGA6	-0.20615	9.94e-05	-0.10403	0.38212	integrin subunit alpha 6 [Source:HGNC Symbol;Acc:HGNC:6142]
ENSG00000080824	HSP90AA1	0.28074	0.00010499	-0.52262	5.61e-12	heat shock protein 90kDa alpha family class A member 1 [Source:HGNC Symbol;Acc:HGNC:5253]
ENSG00000142657	PGD	0.65454	0.0001064	-0.11482	0.65856	phosphogluconate dehydrogenase [Source:HGNC Symbol;Acc:HGNC:8891]
ENSG00000161011	SQSTM1	0.7804	0.00011122	-0.48673	0.018226	sequestosome 1 [Source:HGNC Symbol;Acc:HGNC:11280]
ENSG00000226145	KRT16P6	0.39379	0.00011591	0.10988	0.068117	keratin 16 pseudogene 6 [Source:HGNC Symbol;Acc:HGNC:50719]
ENSG00000197081	IGF2R	-0.37564	0.00011956	0.027971	0.47999	insulin like growth factor 2 receptor [Source:HGNC Symbol;Acc:HGNC:5467]
ENSG00000128422	KRT17	0.1684	0.00012403	0.22845	1.58e-15	keratin 17, type I [Source:HGNC Symbol;Acc:HGNC:6427]
ENSG00000145819	ARHGAP26	-1.2957	0.00012546	0.92624	0.0075495	Rho GTPase activating protein 26 [Source:HGNC Symbol;Acc:HGNC:17073]
ENSG00000156976	EIF4A2	-0.33499	0.00012553	7.78e-05	0.61474	eukaryotic translation initiation factor 4A2 [Source:HGNC Symbol;Acc:HGNC:3284]
ENSG00000131746	TNS4	-0.26094	0.00012744	-0.03493	0.85016	tensin 4 [Source:HGNC Symbol;Acc:HGNC:24352]
ENSG00000074800	ENO1	0.2047	0.00013078	-0.26034	8.88e-06	enolase 1, (alpha) [Source:HGNC Symbol;Acc:HGNC:3350]
ENSG00000184731	FAM110C	0.81763	0.00013099	-1.3032	2.4e-08	family with sequence similarity 110 member C [Source:HGNC Symbol;Acc:HGNC:33340]
ENSG00000105722	ERF	-0.51543	0.00013719	0.13936	0.20879	Ets2 repressor factor [Source:HGNC Symbol;Acc:HGNC:3444]
ENSG00000128595	CALU	0.57663	0.00013868	-0.14041	0.49767	calumenin [Source:HGNC Symbol;Acc:HGNC:1458]
ENSG00000186847	KRT14	-0.042394	0.00013956	0.26988	3e-81	keratin 14, type I [Source:HGNC Symbol;Acc:HGNC:6416]
ENSG00000144063	MALL	1.202	0.00014157	-1.426	1.73e-05	mal, T-cell differentiation protein-like [Source:HGNC Symbol;Acc:HGNC:6818]
ENSG00000173801	JUP	0.32704	0.00014921	0.080606	0.078565	junction plakoglobin [Source:HGNC Symbol;Acc:HGNC:6207]
ENSG00000138166	DUSP5	-0.62995	0.00015217	-0.92956	9.42e-05	dual specificity phosphatase 5 [Source:HGNC Symbol;Acc:HGNC:3071]
ENSG00000023445	BIRC3	1.0462	0.00015308	-1.0885	0.00012417	baculoviral IAP repeat containing 3 [Source:HGNC Symbol;Acc:HGNC:591]
ENSG00000172893	DHCR7	0.50463	0.00015756	-0.041266	0.94265	7-dehydrocholesterol reductase [Source:HGNC Symbol;Acc:HGNC:2860]
ENSG00000146648	EGFR	-0.27143	0.00016023	0.098976	0.06434	epidermal growth factor receptor [Source:HGNC Symbol;Acc:HGNC:3236]
ENSG00000167962	ZNF598	-0.47293	0.00016815	-0.19747	0.31717	zinc finger protein 598 [Source:HGNC Symbol;Acc:HGNC:28079]
ENSG00000150991	UBC	0.30701	0.0001725	-0.25455	0.005799	ubiquitin C [Source:HGNC Symbol;Acc:HGNC:12468]
ENSG00000187134	AKR1C1	2.0957	0.0001741	-0.31007	0.51833	aldo-keto reductase family 1, member C1 [Source:HGNC Symbol;Acc:HGNC:384]
ENSG00000148303	RPL7A	0.25994	0.00017685	-0.12289	0.23076	ribosomal protein L7a [Source:HGNC Symbol;Acc:HGNC:10364]
ENSG00000166598	HSP90B1	0.2124	0.00018006	-0.049312	0.99417	heat shock protein 90kDa beta family member 1 [Source:HGNC Symbol;Acc:HGNC:12028]
ENSG00000112081	SRSF3	-0.3086	0.0001861	0.044636	0.30965	serine/arginine-rich splicing factor 3 [Source:HGNC Symbol;Acc:HGNC:10785]
ENSG00000166033	HTRA1	0.53996	0.00022061	0.041566	0.46779	HtrA serine peptidase 1 [Source:HGNC Symbol;Acc:HGNC:9476]
ENSG00000277203	F8A1	2.5465	0.00023628	-0.39094	0.46784	coagulation factor VIII-associated 1 [Source:HGNC Symbol;Acc:HGNC:3547]
ENSG00000113013	HSPA9	-0.29548	0.00024065	-0.040989	0.92476	heat shock protein family A (Hsp70) member 9 [Source:HGNC Symbol;Acc:HGNC:5244]
ENSG00000149485	FADS1	0.58195	0.00024926	-0.096104	0.73892	fatty acid desaturase 1 [Source:HGNC Symbol;Acc:HGNC:3574]
ENSG00000167779	IGFBP6	0.8927	0.00028878	-0.086606	0.85864	insulin like growth factor binding protein 6 [Source:HGNC Symbol;Acc:HGNC:5475]
ENSG00000171346	KRT15	0.70014	0.00030818	-0.13475	0.6148	keratin 15, type I [Source:HGNC Symbol;Acc:HGNC:6421]
ENSG00000124466	LYPD3	1.3319	0.00031443	-0.23957	0.52532	LY6/PLAUR domain containing 3 [Source:HGNC Symbol;Acc:HGNC:24880]
ENSG00000169627	BOLA2B	2.8719	0.00032306	-3.9779	3.89e-05	bolA family member 2B [Source:HGNC Symbol;Acc:HGNC:32479]
ENSG00000166986	MARS	-0.35931	0.00032332	0.12727	0.1095	methionyl-tRNA synthetase [Source:HGNC Symbol;Acc:HGNC:6898]
ENSG00000135821	GLUL	0.30714	0.00035362	-0.2091	0.039677	glutamate-ammonia ligase [Source:HGNC Symbol;Acc:HGNC:4341]
ENSG00000124762	CDKN1A	0.35858	0.00037979	-0.090591	0.64714	cyclin-dependent kinase inhibitor 1A (p21, Cip1) [Source:HGNC Symbol;Acc:HGNC:1784]
ENSG00000189334	S100A14	0.22941	0.00039698	-0.21726	0.0035825	S100 calcium binding protein A14 [Source:HGNC Symbol;Acc:HGNC:18901]
ENSG00000116285	ERRFI1	-0.34766	0.00042773	-1.0035	7.02e-13	ERBB receptor feedback inhibitor 1 [Source:HGNC Symbol;Acc:HGNC:18185]
ENSG00000196611	MMP1	1.421	0.00046624	-1.9327	1.45e-05	matrix metallopeptidase 1 [Source:HGNC Symbol;Acc:HGNC:7155]
ENSG00000182095	TNRC18	-0.30301	0.00048082	-0.15933	0.27814	trinucleotide repeat containing 18 [Source:HGNC Symbol;Acc:HGNC:11962]
ENSG00000089356	FXYD3	0.72494	0.00050546	0.184	0.17265	FXYD domain containing ion transport regulator 3 [Source:HGNC Symbol;Acc:HGNC:4027]
ENSG00000121552	CSTA	0.57497	0.00053682	-0.099539	0.7324	cystatin A [Source:HGNC Symbol;Acc:HGNC:2481]
ENSG00000186174	BCL9L	-0.42435	0.0005612	-0.058175	0.95181	B-cell CLL/lymphoma 9-like [Source:HGNC Symbol;Acc:HGNC:23688]
ENSG00000057019	DCBLD2	-0.24287	0.00056989	-0.52295	7.9e-08	discoidin, CUB and LCCL domain containing 2 [Source:HGNC Symbol;Acc:HGNC:24627]
ENSG00000084207	GSTP1	0.25936	0.00058429	0.024111	0.25487	glutathione S-transferase pi 1 [Source:HGNC Symbol;Acc:HGNC:4638]
ENSG00000058668	ATP2B4	0.46498	0.00059875	-0.1986	0.22244	ATPase, Ca++ transporting, plasma membrane 4 [Source:HGNC Symbol;Acc:HGNC:817]
ENSG00000073756	PTGS2	0.46721	0.00064744	-0.65546	5.75e-06	prostaglandin-endoperoxide synthase 2 (prostaglandin G/H synthase and cyclooxygenase) [Source:HGNC Symbol;Acc:HGNC:9605]
ENSG00000106105	GARS	-0.30417	0.00069231	0.10184	0.12905	glycyl-tRNA synthetase [Source:HGNC Symbol;Acc:HGNC:4162]
ENSG00000197989	SNHG12	-0.74622	0.00070146	0.13425	0.4649	small nucleolar RNA host gene 12 [Source:HGNC Symbol;Acc:HGNC:30062]
ENSG00000021355	SERPINB1	0.58058	0.00075978	-0.5925	0.00099011	serpin peptidase inhibitor, clade B (ovalbumin), member 1 [Source:HGNC Symbol;Acc:HGNC:3311]
ENSG00000087495	PHACTR3	-0.8874	0.00083838	0.5975	0.023528	phosphatase and actin regulator 3 [Source:HGNC Symbol;Acc:HGNC:15833]
ENSG00000143797	MBOAT2	0.5473	0.00089653	-0.042289	0.95903	membrane bound O-acyltransferase domain containing 2 [Source:HGNC Symbol;Acc:HGNC:25193]
ENSG00000164741	DLC1	-0.90788	0.00089785	-0.76475	0.055499	DLC1 Rho GTPase activating protein [Source:HGNC Symbol;Acc:HGNC:2897]
ENSG00000128641	MYO1B	-0.26434	0.00095406	0.0547	0.24717	myosin IB [Source:HGNC Symbol;Acc:HGNC:7596]
ENSG00000177425	PAWR	-0.55934	0.001071	0.29516	0.063662	PRKC, apoptosis, WT1, regulator [Source:HGNC Symbol;Acc:HGNC:8614]
ENSG00000188157	AGRN	0.23733	0.0010809	-0.089679	0.52702	agrin [Source:HGNC Symbol;Acc:HGNC:329]
ENSG00000092295	TGM1	0.75097	0.001146	-0.8152	0.00066665	transglutaminase 1 [Source:HGNC Symbol;Acc:HGNC:11777]
ENSG00000112245	PTP4A1	-0.3358	0.0012251	-0.21209	0.18281	protein tyrosine phosphatase type IVA, member 1 [Source:HGNC Symbol;Acc:HGNC:9634]
ENSG00000187514	PTMA	0.2425	0.0012739	-0.18789	0.03853	prothymosin, alpha [Source:HGNC Symbol;Acc:HGNC:9623]
ENSG00000018236	CNTN1	0.67625	0.0013753	0.00049312	0.78098	contactin 1 [Source:HGNC Symbol;Acc:HGNC:2171]
ENSG00000108342	CSF3	2.0059	0.001512	-2.6868	0.00016416	colony stimulating factor 3 [Source:HGNC Symbol;Acc:HGNC:2438]
ENSG00000114251		1.3124	0.0015389	-0.027761	0.94611
ENSG00000072310	SREBF1	0.31062	0.0015411	-0.012214	0.66129	sterol regulatory element binding transcription factor 1 [Source:HGNC Symbol;Acc:HGNC:11289]
ENSG00000105976	MET	-0.29242	0.0015464	-0.18254	0.21913	MET proto-oncogene, receptor tyrosine kinase [Source:HGNC Symbol;Acc:HGNC:7029]
ENSG00000119139	TJP2	0.56616	0.0015503	-0.28159	0.15287	tight junction protein 2 [Source:HGNC Symbol;Acc:HGNC:11828]
ENSG00000135069	PSAT1	-0.29228	0.0015902	0.22366	0.0068034	phosphoserine aminotransferase 1 [Source:HGNC Symbol;Acc:HGNC:19129]
ENSG00000118200	CAMSAP2	-0.34858	0.0016456	-0.0037414	0.71408	calmodulin regulated spectrin associated protein family member 2 [Source:HGNC Symbol;Acc:HGNC:29188]
ENSG00000115884	SDC1	0.16968	0.001677	-0.45119	1.05e-16	syndecan 1 [Source:HGNC Symbol;Acc:HGNC:10658]
ENSG00000146376	ARHGAP18	-0.58663	0.0016963	-0.47249	0.069327	Rho GTPase activating protein 18 [Source:HGNC Symbol;Acc:HGNC:21035]
ENSG00000167747	C19orf48	-0.43114	0.0017286	-0.032217	0.91138	chromosome 19 open reading frame 48 [Source:HGNC Symbol;Acc:HGNC:29667]
ENSG00000134333	LDHA	0.25227	0.0017312	-0.34561	5.85e-05	lactate dehydrogenase A [Source:HGNC Symbol;Acc:HGNC:6535]
ENSG00000113739	STC2	-0.33758	0.0017458	0.11175	0.17737	stanniocalcin 2 [Source:HGNC Symbol;Acc:HGNC:11374]
ENSG00000162512	SDC3	0.72845	0.0018303	0.017306	0.73476	syndecan 3 [Source:HGNC Symbol;Acc:HGNC:10660]
ENSG00000131236	CAP1	0.29277	0.0020982	-0.26333	0.013469	CAP, adenylate cyclase-associated protein 1 (yeast) [Source:HGNC Symbol;Acc:HGNC:20040]
ENSG00000073792	IGF2BP2	-0.37811	0.0021998	-0.10095	0.71829	insulin like growth factor 2 mRNA binding protein 2 [Source:HGNC Symbol;Acc:HGNC:28867]
ENSG00000166535	A2ML1	0.85718	0.0023376	0.21169	0.24828	alpha-2-macroglobulin-like 1 [Source:HGNC Symbol;Acc:HGNC:23336]
ENSG00000121060	TRIM25	0.60009	0.0023436	0.0033216	0.75484	tripartite motif containing 25 [Source:HGNC Symbol;Acc:HGNC:12932]
ENSG00000140450	ARRDC4	-0.76082	0.0023631	0.87199	0.00025724	arrestin domain containing 4 [Source:HGNC Symbol;Acc:HGNC:28087]
ENSG00000134324	LPIN1	0.45481	0.002365	-0.19031	0.29634	lipin 1 [Source:HGNC Symbol;Acc:HGNC:13345]
ENSG00000122863	CHST3	-0.59431	0.0023914	0.2284	0.19811	carbohydrate (chondroitin 6) sulfotransferase 3 [Source:HGNC Symbol;Acc:HGNC:1971]
ENSG00000139289	PHLDA1	-0.19015	0.0024979	-0.59647	1.4e-11	pleckstrin homology-like domain, family A, member 1 [Source:HGNC Symbol;Acc:HGNC:8933]
ENSG00000128283	CDC42EP1	-0.33992	0.0026456	0.061983	0.37767	CDC42 effector protein (Rho GTPase binding) 1 [Source:HGNC Symbol;Acc:HGNC:17014]
ENSG00000115590	IL1R2	2.2453	0.0028416	-0.73792	0.22773	interleukin 1 receptor, type II [Source:HGNC Symbol;Acc:HGNC:5994]
ENSG00000148400	NOTCH1	-0.28019	0.0029414	0.39999	6.66e-06	notch 1 [Source:HGNC Symbol;Acc:HGNC:7881]
ENSG00000134294	SLC38A2	-0.13025	0.0030075	-0.25659	0.0001898	solute carrier family 38 member 2 [Source:HGNC Symbol;Acc:HGNC:13448]
ENSG00000223749	MIR503HG	-0.93443	0.0030219	0.9409	0.0020614	MIR503 host gene [Source:HGNC Symbol;Acc:HGNC:28258]
ENSG00000232956	SNHG15	-0.63266	0.003155	-0.0066527	0.86202	small nucleolar RNA host gene 15 [Source:HGNC Symbol;Acc:HGNC:27797]
ENSG00000160752	FDPS	0.66404	0.0032005	-0.142	0.63994	farnesyl diphosphate synthase [Source:HGNC Symbol;Acc:HGNC:3631]
ENSG00000169174	PCSK9	0.30438	0.0032216	-0.15947	0.23428	proprotein convertase subtilisin/kexin type 9 [Source:HGNC Symbol;Acc:HGNC:20001]
ENSG00000149948	HMGA2	-0.32373	0.0033859	-0.43052	0.0047052	high mobility group AT-hook 2 [Source:HGNC Symbol;Acc:HGNC:5009]
ENSG00000169469	SPRR1B	1.451	0.0034089	-0.3437	0.46271	small proline-rich protein 1B [Source:HGNC Symbol;Acc:HGNC:11260]
ENSG00000185070	FLRT2	-0.45298	0.0034247	0.97781	4.14e-12	fibronectin leucine rich transmembrane protein 2 [Source:HGNC Symbol;Acc:HGNC:3761]
ENSG00000165280	VCP	0.34555	0.0034306	-0.16626	0.27117	valosin containing protein [Source:HGNC Symbol;Acc:HGNC:12666]
ENSG00000132646	PCNA	0.64451	0.0035866	-0.27682	0.25352	proliferating cell nuclear antigen [Source:HGNC Symbol;Acc:HGNC:8729]
ENSG00000117595	IRF6	0.33262	0.003726	-0.1017	0.60888	interferon regulatory factor 6 [Source:HGNC Symbol;Acc:HGNC:6121]
ENSG00000175061	LRRC75A-AS1	-0.28271	0.0037466	0.055996	0.33524	LRRC75A antisense RNA 1 [Source:HGNC Symbol;Acc:HGNC:28619]
ENSG00000134686	PHC2	-0.3844	0.0038098	-0.45668	0.012349	polyhomeotic homolog 2 (Drosophila) [Source:HGNC Symbol;Acc:HGNC:3183]
ENSG00000184897	H1FX	-0.44533	0.0038616	-0.040018	0.95628	H1 histone family member X [Source:HGNC Symbol;Acc:HGNC:4722]
ENSG00000168003	SLC3A2	-0.13468	0.0038783	0.11614	0.0025585	solute carrier family 3 (amino acid transporter heavy chain), member 2 [Source:HGNC Symbol;Acc:HGNC:11026]
ENSG00000158710	TAGLN2	0.28829	0.0039558	-0.12978	0.36667	transgelin 2 [Source:HGNC Symbol;Acc:HGNC:11554]
ENSG00000127603	MACF1	-0.23436	0.0039604	-0.22153	0.075536	microtubule-actin crosslinking factor 1 [Source:HGNC Symbol;Acc:HGNC:13664]
ENSG00000198668	CALM1	0.36795	0.0040377	-0.16539	0.31383	calmodulin 1 (phosphorylase kinase, delta) [Source:HGNC Symbol;Acc:HGNC:1442]
ENSG00000101773	RBBP8	-0.39913	0.0040547	0.040391	0.56393	retinoblastoma binding protein 8 [Source:HGNC Symbol;Acc:HGNC:9891]
ENSG00000104419	NDRG1	0.34527	0.0043055	0.22517	0.0067203	N-myc downstream regulated 1 [Source:HGNC Symbol;Acc:HGNC:7679]
ENSG00000140519	RHCG	2.435	0.0044234	-0.66263	0.32302	Rh family, C glycoprotein [Source:HGNC Symbol;Acc:HGNC:18140]
ENSG00000181649	PHLDA2	0.65557	0.0044356	-1.1101	9.11e-06	pleckstrin homology-like domain, family A, member 2 [Source:HGNC Symbol;Acc:HGNC:12385]
ENSG00000082898	XPO1	-0.30084	0.0046405	0.048958	0.40891	exportin 1 [Source:HGNC Symbol;Acc:HGNC:12825]
ENSG00000124831	LRRFIP1	-0.28678	0.0046666	-0.044203	0.9624	leucine rich repeat (in FLII) interacting protein 1 [Source:HGNC Symbol;Acc:HGNC:6702]
ENSG00000156508	EEF1A1	0.086731	0.0048224	-0.026554	0.28975	eukaryotic translation elongation factor 1 alpha 1 [Source:HGNC Symbol;Acc:HGNC:3189]
ENSG00000163697	APBB2	-0.4783	0.0049491	0.017998	0.72564	amyloid beta (A4) precursor protein-binding, family B, member 2 [Source:HGNC Symbol;Acc:HGNC:582]
ENSG00000118263	KLF7	0.46457	0.0052563	-0.2775	0.13403	Kruppel-like factor 7 (ubiquitous) [Source:HGNC Symbol;Acc:HGNC:6350]
ENSG00000149527	PLCH2	-0.25741	0.0054031	0.15936	0.041472	phospholipase C eta 2 [Source:HGNC Symbol;Acc:HGNC:29037]
ENSG00000204580	DDR1	0.28028	0.0054328	0.010002	0.49368	discoidin domain receptor tyrosine kinase 1 [Source:HGNC Symbol;Acc:HGNC:2730]
ENSG00000179094	PER1	-0.57171	0.0054454	0.11701	0.4705	period circadian clock 1 [Source:HGNC Symbol;Acc:HGNC:8845]
ENSG00000101384	JAG1	-0.20631	0.0054657	-0.19015	0.11244	jagged 1 [Source:HGNC Symbol;Acc:HGNC:6188]
ENSG00000110047	EHD1	0.43	0.0055393	-0.78284	2.18e-06	EH domain containing 1 [Source:HGNC Symbol;Acc:HGNC:3242]
ENSG00000125730	C3	1.7547	0.0055404	-0.99436	0.082696	complement component 3 [Source:HGNC Symbol;Acc:HGNC:1318]
ENSG00000233016	SNHG7	-0.52168	0.0057006	0.16777	0.29825	small nucleolar RNA host gene 7 [Source:HGNC Symbol;Acc:HGNC:28254]
ENSG00000196756	SNHG17	-0.68125	0.0059042	0.0014667	0.8586	small nucleolar RNA host gene 17 [Source:HGNC Symbol;Acc:HGNC:48600]
ENSG00000153187	HNRNPU	-0.20493	0.005917	-0.19479	0.10239	heterogeneous nuclear ribonucleoprotein U (scaffold attachment factor A) [Source:HGNC Symbol;Acc:HGNC:5048]
ENSG00000099860	GADD45B	-0.61836	0.0060262	0.4412	0.041004	growth arrest and DNA damage inducible beta [Source:HGNC Symbol;Acc:HGNC:4096]
ENSG00000135926	TMBIM1	0.32866	0.0061648	-0.15163	0.34198	transmembrane BAX inhibitor motif containing 1 [Source:HGNC Symbol;Acc:HGNC:23410]
ENSG00000099622	CIRBP	-0.34735	0.0062221	0.27687	0.017061	cold inducible RNA binding protein [Source:HGNC Symbol;Acc:HGNC:1982]
ENSG00000170006	TMEM154	0.39095	0.0062368	-0.33336	0.03181	transmembrane protein 154 [Source:HGNC Symbol;Acc:HGNC:26489]
ENSG00000144802	NFKBIZ	0.96553	0.0062697	-0.81391	0.022107	nuclear factor of kappa light polypeptide gene enhancer in B-cells inhibitor, zeta [Source:HGNC Symbol;Acc:HGNC:29805]
ENSG00000041982	TNC	-0.55525	0.0062799	0.095365	0.52585	tenascin C [Source:HGNC Symbol;Acc:HGNC:5318]
ENSG00000179593	ALOX15B	1.061	0.006583	-0.29341	0.46357	arachidonate 15-lipoxygenase, type B [Source:HGNC Symbol;Acc:HGNC:434]
ENSG00000185033	SEMA4B	0.37676	0.0068072	-0.70395	1.87e-06	sema domain, immunoglobulin domain (Ig), transmembrane domain (TM) and short cytoplasmic domain, (semaphorin) 4B [Source:HGNC Symbol;Acc:HGNC:10730]
ENSG00000169047	IRS1	-0.43619	0.0069117	-0.16693	0.5337	insulin receptor substrate 1 [Source:HGNC Symbol;Acc:HGNC:6125]
ENSG00000096060	FKBP5	-0.26779	0.0070027	0.13433	0.095415	FK506 binding protein 5 [Source:HGNC Symbol;Acc:HGNC:3721]
ENSG00000139211	AMIGO2	-0.38414	0.0072217	0.37572	0.0050075	adhesion molecule with Ig-like domain 2 [Source:HGNC Symbol;Acc:HGNC:24073]
ENSG00000146112	PPP1R18	-0.3373	0.0074591	-0.15603	0.46795	protein phosphatase 1 regulatory subunit 18 [Source:HGNC Symbol;Acc:HGNC:29413]
ENSG00000170522	ELOVL6	0.61455	0.0074758	-0.050219	0.99779	ELOVL fatty acid elongase 6 [Source:HGNC Symbol;Acc:HGNC:15829]
ENSG00000112378	PERP	0.21732	0.0076621	0.10891	0.0199	PERP, TP53 apoptosis effector [Source:HGNC Symbol;Acc:HGNC:17637]
ENSG00000128510	CPA4	-0.49755	0.0078267	0.25898	0.1295	carboxypeptidase A4 [Source:HGNC Symbol;Acc:HGNC:15740]
ENSG00000138434	SSFA2	-0.2868	0.0078946	-0.17275	0.32955	sperm specific antigen 2 [Source:HGNC Symbol;Acc:HGNC:11319]
ENSG00000184575	XPOT	-0.25534	0.0083512	0.18489	0.028126	exportin, tRNA [Source:HGNC Symbol;Acc:HGNC:12826]
ENSG00000168672	FAM84B	0.43198	0.0085863	-0.41104	0.01886	family with sequence similarity 84 member B [Source:HGNC Symbol;Acc:HGNC:24166]
ENSG00000131263	RLIM	-0.43475	0.0087224	-0.019983	0.87488	ring finger protein, LIM domain interacting [Source:HGNC Symbol;Acc:HGNC:13429]
ENSG00000216285	RP11-490H24.5	-1.4553	0.0087783	-0.21603	0.82465	-
ENSG00000150687	PRSS23	-0.38037	0.0089875	0.59936	1.23e-05	protease, serine 23 [Source:HGNC Symbol;Acc:HGNC:14370]
ENSG00000134757	DSG3	-0.20596	0.0090251	0.19277	0.0058591	desmoglein 3 [Source:HGNC Symbol;Acc:HGNC:3050]
ENSG00000149480	MTA2	-0.32177	0.0091196	0.081776	0.33989	metastasis associated 1 family member 2 [Source:HGNC Symbol;Acc:HGNC:7411]
ENSG00000189410	SH2D5	-0.4039	0.0095411	-0.70627	0.00098818	SH2 domain containing 5 [Source:HGNC Symbol;Acc:HGNC:28819]
ENSG00000167522	ANKRD11	-0.23302	0.0095983	0.046134	0.34834	ankyrin repeat domain 11 [Source:HGNC Symbol;Acc:HGNC:21316]
ENSG00000187608	ISG15	-0.50317	0.0096648	-1.2238	1.79e-05	ISG15 ubiquitin-like modifier [Source:HGNC Symbol;Acc:HGNC:4053]
ENSG00000092199	HNRNPC	-0.17401	0.0097107	-0.14109	0.25678	heterogeneous nuclear ribonucleoprotein C (C1/C2) [Source:HGNC Symbol;Acc:HGNC:5035]
ENSG00000108424	KPNB1	-0.21727	0.009849	-0.023388	0.78673	karyopherin (importin) beta 1 [Source:HGNC Symbol;Acc:HGNC:6400]
ENSG00000137575	SDCBP	0.48274	0.0098673	-0.23132	0.28341	syndecan binding protein [Source:HGNC Symbol;Acc:HGNC:10662]
ENSG00000119707	RBM25	-0.33543	0.010018	-0.078132	0.84889	RNA binding motif protein 25 [Source:HGNC Symbol;Acc:HGNC:23244]
ENSG00000196365	LONP1	-0.34733	0.010285	-0.0051051	0.77121	lon peptidase 1, mitochondrial [Source:HGNC Symbol;Acc:HGNC:9479]
ENSG00000187735	TCEA1	-0.34006	0.010387	-0.02845	0.88816	transcription elongation factor A (SII), 1 [Source:HGNC Symbol;Acc:HGNC:11612]
ENSG00000133706	LARS	-0.32359	0.010546	0.1018	0.28177	leucyl-tRNA synthetase [Source:HGNC Symbol;Acc:HGNC:6512]
ENSG00000137203	TFAP2A	-0.38256	0.010682	0.28288	0.03937	transcription factor AP-2 alpha (activating enhancer binding protein 2 alpha) [Source:HGNC Symbol;Acc:HGNC:11742]
ENSG00000119681	LTBP2	0.27755	0.01079	0.18228	0.011096	latent transforming growth factor beta binding protein 2 [Source:HGNC Symbol;Acc:HGNC:6715]
ENSG00000204516	MICB	1.0188	0.010794	-0.52742	0.18044	MHC class I polypeptide-related sequence B [Source:HGNC Symbol;Acc:HGNC:7091]
ENSG00000185215	TNFAIP2	1.6985	0.011046	-0.25567	0.68674	TNF alpha induced protein 2 [Source:HGNC Symbol;Acc:HGNC:11895]
ENSG00000157168	NRG1	-0.2633	0.011066	-0.19976	0.21898	neuregulin 1 [Source:HGNC Symbol;Acc:HGNC:7997]
ENSG00000164211	STARD4	0.52176	0.011111	0.004114	0.76263	StAR related lipid transfer domain containing 4 [Source:HGNC Symbol;Acc:HGNC:18058]
ENSG00000130826	DKC1	-0.33511	0.011121	-0.06514	0.91841	dyskeratosis congenita 1, dyskerin [Source:HGNC Symbol;Acc:HGNC:2890]
ENSG00000224032	EPB41L4A-AS1	-0.69578	0.011167	0.11894	0.58915	EPB41L4A antisense RNA 1 [Source:HGNC Symbol;Acc:HGNC:30749]
ENSG00000092068	SLC7A8	0.51704	0.011266	0.057793	0.53969	solute carrier family 7 (amino acid transporter light chain, L system), member 8 [Source:HGNC Symbol;Acc:HGNC:11066]
ENSG00000129194	SOX15	-0.3215	0.01128	-0.0437	0.96711	SRY-box 15 [Source:HGNC Symbol;Acc:HGNC:11196]
ENSG00000130589	HELZ2	0.51609	0.011383	-0.9102	3.27e-05	helicase with zinc finger 2, transcriptional coactivator [Source:HGNC Symbol;Acc:HGNC:30021]
ENSG00000151914	DST	-0.18025	0.011534	0.15898	0.009903	dystonin [Source:HGNC Symbol;Acc:HGNC:1090]
ENSG00000187840	EIF4EBP1	-0.30644	0.011762	0.13022	0.18186	eukaryotic translation initiation factor 4E binding protein 1 [Source:HGNC Symbol;Acc:HGNC:3288]
ENSG00000101224	CDC25B	-0.45159	0.012522	0.002454	0.79937	cell division cycle 25B [Source:HGNC Symbol;Acc:HGNC:1726]
ENSG00000115306	SPTBN1	-0.22653	0.012762	0.21111	0.0094815	spectrin, beta, non-erythrocytic 1 [Source:HGNC Symbol;Acc:HGNC:11275]
ENSG00000197102	DYNC1H1	-0.16764	0.012763	-0.13015	0.31911	dynein, cytoplasmic 1, heavy chain 1 [Source:HGNC Symbol;Acc:HGNC:2961]
ENSG00000163734	CXCL3	2.2143	0.012826	-1.6587	0.043162	chemokine (C-X-C motif) ligand 3 [Source:HGNC Symbol;Acc:HGNC:4604]
ENSG00000106211	HSPB1	0.3185	0.012937	0.5207	2.18e-08	heat shock protein family B (small) member 1 [Source:HGNC Symbol;Acc:HGNC:5246]
ENSG00000101361	NOP56	-0.27177	0.013107	-0.24689	0.12915	NOP56 ribonucleoprotein [Source:HGNC Symbol;Acc:HGNC:15911]
ENSG00000109929	SC5D	0.6082	0.013559	-0.19958	0.4944	sterol-C5-desaturase [Source:HGNC Symbol;Acc:HGNC:10547]
ENSG00000166197	NOLC1	-0.24405	0.013573	-0.21854	0.1498	nucleolar and coiled-body phosphoprotein 1 [Source:HGNC Symbol;Acc:HGNC:15608]
ENSG00000174282	ZBTB4	-0.35171	0.013719	0.20095	0.10792	zinc finger and BTB domain containing 4 [Source:HGNC Symbol;Acc:HGNC:23847]
ENSG00000151632	AKR1C2	1.8868	0.013791	-0.2049	0.78261	aldo-keto reductase family 1, member C2 [Source:HGNC Symbol;Acc:HGNC:385]
ENSG00000055483	USP36	-0.50084	0.013967	-0.017971	0.89165	ubiquitin specific peptidase 36 [Source:HGNC Symbol;Acc:HGNC:20062]
ENSG00000160796	NBEAL2	0.41027	0.014003	-0.084459	0.81391	neurobeachin like 2 [Source:HGNC Symbol;Acc:HGNC:31928]
ENSG00000081014	AP4E1	-0.50596	0.014107	0.15357	0.37398	adaptor related protein complex 4, epsilon 1 subunit [Source:HGNC Symbol;Acc:HGNC:573]
ENSG00000124882	EREG	0.42584	0.014136	-1.0885	1.31e-08	epiregulin [Source:HGNC Symbol;Acc:HGNC:3443]
ENSG00000120738	EGR1	0.45898	0.014401	0.59874	1.06e-05	early growth response 1 [Source:HGNC Symbol;Acc:HGNC:3238]
ENSG00000198408	MGEA5	-0.31893	0.014557	0.17154	0.12309	meningioma expressed antigen 5 (hyaluronidase) [Source:HGNC Symbol;Acc:HGNC:7056]
ENSG00000136688	IL36G	6.0632	0.014647	-1.2252	0.26969	interleukin 36, gamma [Source:HGNC Symbol;Acc:HGNC:15741]
ENSG00000070669	ASNS	-0.28367	0.01466	0.072303	0.34921	asparagine synthetase (glutamine-hydrolyzing) [Source:HGNC Symbol;Acc:HGNC:753]
ENSG00000120437	ACAT2	0.55514	0.014667	-0.15972	0.58628	acetyl-CoA acetyltransferase 2 [Source:HGNC Symbol;Acc:HGNC:94]
ENSG00000157193	LRP8	0.6424	0.014899	-0.47298	0.084566	LDL receptor related protein 8 [Source:HGNC Symbol;Acc:HGNC:6700]
ENSG00000068078	FGFR3	0.39161	0.014985	-0.14235	0.51976	fibroblast growth factor receptor 3 [Source:HGNC Symbol;Acc:HGNC:3690]
ENSG00000261150	EPPK1	0.7572	0.015056	0.030542	0.75936	epiplakin 1 [Source:HGNC Symbol;Acc:HGNC:15577]
ENSG00000153914	SREK1	-0.43225	0.015148	0.18771	0.22401	splicing regulatory glutamine/lysine-rich protein 1 [Source:HGNC Symbol;Acc:HGNC:17882]
ENSG00000128340	RAC2	0.68172	0.015221	-0.4354	0.13551	ras-related C3 botulinum toxin substrate 2 (rho family, small GTP binding protein Rac2) [Source:HGNC Symbol;Acc:HGNC:9802]
ENSG00000108179	PPIF	0.51489	0.015297	-0.48648	0.029286	peptidylprolyl isomerase F [Source:HGNC Symbol;Acc:HGNC:9259]
ENSG00000184992	BRI3BP	0.95495	0.015316	-0.2773	0.50288	BRI3 binding protein [Source:HGNC Symbol;Acc:HGNC:14251]
ENSG00000125826	RBCK1	-0.36135	0.0154	0.041778	0.58505	RanBP-type and C3HC4-type zinc finger containing 1 [Source:HGNC Symbol;Acc:HGNC:15864]
ENSG00000129116	PALLD	-0.28076	0.015617	-0.067812	0.89182	palladin, cytoskeletal associated protein [Source:HGNC Symbol;Acc:HGNC:17068]
ENSG00000166025	AMOTL1	0.31044	0.015744	-0.24806	0.089173	angiomotin like 1 [Source:HGNC Symbol;Acc:HGNC:17811]
ENSG00000148426	PROSER2	-0.44258	0.015758	0.042024	0.65676	proline and serine rich 2 [Source:HGNC Symbol;Acc:HGNC:23728]
ENSG00000215301	DDX3X	0.3595	0.015895	-0.16607	0.38447	DEAD (Asp-Glu-Ala-Asp) box helicase 3, X-linked [Source:HGNC Symbol;Acc:HGNC:2745]
ENSG00000122378	FAM213A	0.63883	0.016017	-0.034192	0.94606	family with sequence similarity 213 member A [Source:HGNC Symbol;Acc:HGNC:28651]
ENSG00000135048	TMEM2	0.66546	0.016035	-0.47691	0.095859	transmembrane protein 2 [Source:HGNC Symbol;Acc:HGNC:11869]
ENSG00000125657	TNFSF9	1.2161	0.016051	-0.37097	0.45036	tumor necrosis factor superfamily member 9 [Source:HGNC Symbol;Acc:HGNC:11939]
ENSG00000182199	SHMT2	-0.24366	0.016134	0.13034	0.11137	serine hydroxymethyltransferase 2 (mitochondrial) [Source:HGNC Symbol;Acc:HGNC:10852]
ENSG00000104517	UBR5	-0.33822	0.016209	0.13263	0.24121	ubiquitin protein ligase E3 component n-recognin 5 [Source:HGNC Symbol;Acc:HGNC:16806]
ENSG00000123416	TUBA1B	0.53547	0.016348	-0.51495	0.027598	tubulin alpha 1b [Source:HGNC Symbol;Acc:HGNC:18809]
ENSG00000117262	GPR89A	-1.4239	0.016433	0.73354	0.24754	G protein-coupled receptor 89A [Source:HGNC Symbol;Acc:HGNC:31984]
ENSG00000160326	SLC2A6	0.86511	0.016774	-0.20789	0.61245	solute carrier family 2 (facilitated glucose transporter), member 6 [Source:HGNC Symbol;Acc:HGNC:11011]
ENSG00000171388	APLN	1.5388	0.016932	-0.92873	0.12173	apelin [Source:HGNC Symbol;Acc:HGNC:16665]
ENSG00000168209	DDIT4	-0.18213	0.016998	-0.073775	0.78879	DNA damage inducible transcript 4 [Source:HGNC Symbol;Acc:HGNC:24944]
ENSG00000110693	SOX6	-1.2761	0.017183	0.85166	0.12325	SRY-box 6 [Source:HGNC Symbol;Acc:HGNC:16421]
ENSG00000137975	CLCA2	-0.25822	0.017404	0.013009	0.61149	chloride channel accessory 2 [Source:HGNC Symbol;Acc:HGNC:2016]
ENSG00000170873	MTSS1	0.61647	0.017685	0.040437	0.68456	metastasis suppressor 1 [Source:HGNC Symbol;Acc:HGNC:20443]
ENSG00000114270	COL7A1	-0.19578	0.017874	0.92873	3.12e-33	collagen, type VII, alpha 1 [Source:HGNC Symbol;Acc:HGNC:2214]
ENSG00000086758	HUWE1	-0.19663	0.017989	0.15107	0.03215	HECT, UBA and WWE domain containing 1, E3 ubiquitin protein ligase [Source:HGNC Symbol;Acc:HGNC:30892]
ENSG00000189143	CLDN4	1.8232	0.018007	-0.31897	0.64436	claudin 4 [Source:HGNC Symbol;Acc:HGNC:2046]
ENSG00000165502	RPL36AL	0.45219	0.018063	-0.21638	0.33515	ribosomal protein L36a like [Source:HGNC Symbol;Acc:HGNC:10346]
ENSG00000057657	PRDM1	1.2503	0.01815	-0.39441	0.43895	PR domain containing 1, with ZNF domain [Source:HGNC Symbol;Acc:HGNC:9346]
ENSG00000116005	PCYOX1	0.69227	0.018263	0.10756	0.52154	prenylcysteine oxidase 1 [Source:HGNC Symbol;Acc:HGNC:20588]
ENSG00000143367	TUFT1	-0.50421	0.018426	0.42172	0.037365	tuftelin 1 [Source:HGNC Symbol;Acc:HGNC:12422]
ENSG00000125944	HNRNPR	-0.2496	0.018468	0.010043	0.62059	heterogeneous nuclear ribonucleoprotein R [Source:HGNC Symbol;Acc:HGNC:5047]
ENSG00000158825	CDA	0.71269	0.018648	-0.067711	0.94478	cytidine deaminase [Source:HGNC Symbol;Acc:HGNC:1712]
ENSG00000166012	TAF1D	-0.33921	0.01883	0.06282	0.48641	TATA-box binding protein associated factor, RNA polymerase I, D [Source:HGNC Symbol;Acc:HGNC:28759]
ENSG00000130600	H19	3.0959	0.018881	-3.0774	0.019696	H19, imprinted maternally expressed transcript (non-protein coding) [Source:HGNC Symbol;Acc:HGNC:4713]
ENSG00000167553	TUBA1C	0.34471	0.018923	-0.4247	0.0065065	tubulin alpha 1c [Source:HGNC Symbol;Acc:HGNC:20768]
ENSG00000163347	CLDN1	0.70104	0.018931	-0.42526	0.16996	claudin 1 [Source:HGNC Symbol;Acc:HGNC:2032]
ENSG00000230937	MIR205HG	-0.18461	0.018994	0.26126	0.00037905	MIR205 host gene [Source:HGNC Symbol;Acc:HGNC:43562]
ENSG00000144810	COL8A1	-0.8455	0.019048	-0.5971	0.24832	collagen, type VIII, alpha 1 [Source:HGNC Symbol;Acc:HGNC:2215]
ENSG00000136542	GALNT5	0.50912	0.019073	0.38208	0.01441	polypeptide N-acetylgalactosaminyltransferase 5 [Source:HGNC Symbol;Acc:HGNC:4127]
ENSG00000065618	COL17A1	-0.063614	0.019159	-0.067476	0.64115	collagen, type XVII, alpha 1 [Source:HGNC Symbol;Acc:HGNC:2194]
ENSG00000055044	NOP58	-0.3271	0.01934	-0.19419	0.3773	NOP58 ribonucleoprotein [Source:HGNC Symbol;Acc:HGNC:29926]
ENSG00000136048	DRAM1	0.8659	0.019403	-0.049932	0.99932	DNA damage regulated autophagy modulator 1 [Source:HGNC Symbol;Acc:HGNC:25645]
ENSG00000143320	CRABP2	1.5148	0.019675	0.20937	0.58304	cellular retinoic acid binding protein 2 [Source:HGNC Symbol;Acc:HGNC:2339]
ENSG00000089159	PXN	-0.17464	0.019818	-0.17811	0.15514	paxillin [Source:HGNC Symbol;Acc:HGNC:9718]
ENSG00000091136	LAMB1	-0.23935	0.019859	-0.046973	0.98185	laminin subunit beta 1 [Source:HGNC Symbol;Acc:HGNC:6486]
ENSG00000048740	CELF2	-0.55189	0.020024	-0.35317	0.29277	CUGBP, Elav-like family member 2 [Source:HGNC Symbol;Acc:HGNC:2550]
ENSG00000196262	PPIA	0.15236	0.020145	-0.10449	0.31379	peptidylprolyl isomerase A (cyclophilin A) [Source:HGNC Symbol;Acc:HGNC:9253]
ENSG00000129128	SPCS3	0.36084	0.020222	-0.033233	0.90405	signal peptidase complex subunit 3 [Source:HGNC Symbol;Acc:HGNC:26212]
ENSG00000101670	LIPG	0.50569	0.020331	-0.40622	0.079081	lipase, endothelial [Source:HGNC Symbol;Acc:HGNC:6623]
ENSG00000082153	BZW1	0.25967	0.020388	-0.28454	0.020658	basic leucine zipper and W2 domains 1 [Source:HGNC Symbol;Acc:HGNC:18380]
ENSG00000108654	DDX5	-0.15397	0.020408	0.024948	0.34033	DEAD (Asp-Glu-Ala-Asp) box helicase 5 [Source:HGNC Symbol;Acc:HGNC:2746]
ENSG00000153391	INO80C	0.61574	0.020595	-0.14381	0.68791	INO80 complex subunit C [Source:HGNC Symbol;Acc:HGNC:26994]
ENSG00000146674	IGFBP3	2.9308	0.020598	-0.66221	0.46775	insulin like growth factor binding protein 3 [Source:HGNC Symbol;Acc:HGNC:5472]
ENSG00000138413	IDH1	0.46792	0.02067	-0.041851	0.96483	isocitrate dehydrogenase 1 (NADP+) [Source:HGNC Symbol;Acc:HGNC:5382]
ENSG00000065613	SLK	-0.27868	0.020738	-0.17833	0.36202	STE20 like kinase [Source:HGNC Symbol;Acc:HGNC:11088]
ENSG00000120254	MTHFD1L	-0.37763	0.020802	0.14325	0.28453	methylenetetrahydrofolate dehydrogenase (NADP+ dependent) 1-like [Source:HGNC Symbol;Acc:HGNC:21055]
ENSG00000082701	GSK3B	0.35724	0.021016	-0.26275	0.13159	glycogen synthase kinase 3 beta [Source:HGNC Symbol;Acc:HGNC:4617]
ENSG00000196743	GM2A	0.43174	0.021131	-0.0073276	0.79563	GM2 ganglioside activator [Source:HGNC Symbol;Acc:HGNC:4367]
ENSG00000168268	NT5DC2	0.56579	0.021187	0.1076	0.44996	5'-nucleotidase domain containing 2 [Source:HGNC Symbol;Acc:HGNC:25717]
ENSG00000164484	TMEM200A	-0.35357	0.021234	-0.72599	0.00059154	transmembrane protein 200A [Source:HGNC Symbol;Acc:HGNC:21075]
ENSG00000171490	RSL1D1	-0.28835	0.021304	-0.11001	0.67693	ribosomal L1 domain containing 1 [Source:HGNC Symbol;Acc:HGNC:24534]
ENSG00000181333	HEPHL1	0.74404	0.02159	-0.49101	0.13929	hephaestin like 1 [Source:HGNC Symbol;Acc:HGNC:30477]
ENSG00000167470	MIDN	-0.32323	0.021758	-0.094082	0.78406	midnolin [Source:HGNC Symbol;Acc:HGNC:16298]
ENSG00000177469	PTRF	0.22203	0.021806	0.029381	0.33609	polymerase I and transcript release factor [Source:HGNC Symbol;Acc:HGNC:9688]
ENSG00000100889	PCK2	-0.28033	0.021901	0.26362	0.018217	phosphoenolpyruvate carboxykinase 2 (mitochondrial) [Source:HGNC Symbol;Acc:HGNC:8725]
ENSG00000087077	TRIP6	-0.29304	0.022697	-0.11552	0.65811	thyroid hormone receptor interactor 6 [Source:HGNC Symbol;Acc:HGNC:12311]
ENSG00000132471	WBP2	0.6407	0.022769	-0.2387	0.45201	WW domain binding protein 2 [Source:HGNC Symbol;Acc:HGNC:12738]
ENSG00000122674	CCZ1	1.2743	0.022964	-1.4522	0.012954	CCZ1 homolog, vacuolar protein trafficking and biogenesis associated [Source:HGNC Symbol;Acc:HGNC:21691]
ENSG00000187079	TEAD1	-0.26037	0.022981	-0.085035	0.78924	TEA domain family member 1 (SV40 transcriptional enhancer factor) [Source:HGNC Symbol;Acc:HGNC:11714]
ENSG00000144645	OSBPL10	-0.32859	0.023086	-0.14967	0.55163	oxysterol binding protein like 10 [Source:HGNC Symbol;Acc:HGNC:16395]
ENSG00000008283	CYB561	0.73244	0.023281	-0.034364	0.95568	cytochrome b561 [Source:HGNC Symbol;Acc:HGNC:2571]
ENSG00000119487	MAPKAP1	0.46886	0.02361	-0.035247	0.93664	mitogen-activated protein kinase associated protein 1 [Source:HGNC Symbol;Acc:HGNC:18752]
ENSG00000134871	COL4A2	-0.32519	0.023691	0.35245	0.0086133	collagen, type IV, alpha 2 [Source:HGNC Symbol;Acc:HGNC:2203]
ENSG00000163297	ANTXR2	0.24916	0.023798	-0.87628	7.13e-14	anthrax toxin receptor 2 [Source:HGNC Symbol;Acc:HGNC:21732]
ENSG00000079435	LIPE	0.79579	0.023912	-0.33085	0.37017	lipase, hormone-sensitive [Source:HGNC Symbol;Acc:HGNC:6621]
ENSG00000115053	NCL	-0.11122	0.02396	-0.17945	0.038859	nucleolin [Source:HGNC Symbol;Acc:HGNC:7667]
ENSG00000060982	BCAT1	-0.42251	0.024105	0.21232	0.20019	branched chain amino-acid transaminase 1, cytosolic [Source:HGNC Symbol;Acc:HGNC:976]
ENSG00000103335	PIEZO1	0.30976	0.024445	-0.0054471	0.71211	piezo-type mechanosensitive ion channel component 1 [Source:HGNC Symbol;Acc:HGNC:28993]
ENSG00000130402	ACTN4	0.16478	0.024626	-0.20328	0.014241	actinin, alpha 4 [Source:HGNC Symbol;Acc:HGNC:166]
ENSG00000164086	DUSP7	-0.22651	0.024763	-0.26911	0.070161	dual specificity phosphatase 7 [Source:HGNC Symbol;Acc:HGNC:3073]
ENSG00000137312	FLOT1	-0.50163	0.024948	0.14008	0.4453	flotillin 1 [Source:HGNC Symbol;Acc:HGNC:3757]
ENSG00000142864	SERBP1	-0.15837	0.025127	-0.034802	0.85946	SERPINE1 mRNA binding protein 1 [Source:HGNC Symbol;Acc:HGNC:17860]
ENSG00000108021	FAM208B	-0.38192	0.025167	0.0037481	0.7818	family with sequence similarity 208 member B [Source:HGNC Symbol;Acc:HGNC:23484]
ENSG00000134070	IRAK2	1.2991	0.02546	-0.80282	0.14847	interleukin 1 receptor associated kinase 2 [Source:HGNC Symbol;Acc:HGNC:6113]
ENSG00000142634	EFHD2	0.33712	0.025581	-0.50401	0.0015574	EF-hand domain family member D2 [Source:HGNC Symbol;Acc:HGNC:28670]
ENSG00000204576	PRR3	-0.84014	0.026111	0.20125	0.56148	proline rich 3 [Source:HGNC Symbol;Acc:HGNC:21149]
ENSG00000116604	MEF2D	-0.53212	0.026349	-0.046088	0.98964	myocyte enhancer factor 2D [Source:HGNC Symbol;Acc:HGNC:6997]
ENSG00000196517	SLC6A9	-0.47627	0.026363	0.41033	0.042685	solute carrier family 6 (neurotransmitter transporter, glycine), member 9 [Source:HGNC Symbol;Acc:HGNC:11056]
ENSG00000084731	KIF3C	0.59499	0.026372	-0.046712	0.98987	kinesin family member 3C [Source:HGNC Symbol;Acc:HGNC:6321]
ENSG00000145050	MANF	0.45736	0.026395	-0.14083	0.61994	mesencephalic astrocyte-derived neurotrophic factor [Source:HGNC Symbol;Acc:HGNC:15461]
ENSG00000138668	HNRNPD	-0.1843	0.026423	-0.11949	0.47883	heterogeneous nuclear ribonucleoprotein D [Source:HGNC Symbol;Acc:HGNC:5036]
ENSG00000167601	AXL	-0.37824	0.026553	-0.020803	0.88148	AXL receptor tyrosine kinase [Source:HGNC Symbol;Acc:HGNC:905]
ENSG00000120685	PROSER1	-0.40199	0.027221	-0.10612	0.78791	proline and serine rich 1 [Source:HGNC Symbol;Acc:HGNC:20291]
ENSG00000140988	RPS2	-0.070316	0.027498	-0.016377	0.44264	ribosomal protein S2 [Source:HGNC Symbol;Acc:HGNC:10404]
ENSG00000148843	PDCD11	-0.288	0.027681	-0.10558	0.71145	programmed cell death 11 [Source:HGNC Symbol;Acc:HGNC:13408]
ENSG00000196305	IARS	-0.19042	0.027802	0.1459	0.045751	isoleucyl-tRNA synthetase [Source:HGNC Symbol;Acc:HGNC:5330]
ENSG00000149289	ZC3H12C	0.69397	0.028013	-0.43414	0.18507	zinc finger CCCH-type containing 12C [Source:HGNC Symbol;Acc:HGNC:29362]
ENSG00000107957	SH3PXD2A	-0.16896	0.028507	0.16399	0.015072	SH3 and PX domains 2A [Source:HGNC Symbol;Acc:HGNC:23664]
ENSG00000112697	TMEM30A	0.40619	0.028819	-0.10092	0.75604	transmembrane protein 30A [Source:HGNC Symbol;Acc:HGNC:16667]
ENSG00000183963	SMTN	0.37618	0.029306	-0.47002	0.010094	smoothelin [Source:HGNC Symbol;Acc:HGNC:11126]
ENSG00000196935	SRGAP1	-0.54446	0.029398	0.0041085	0.85058	SLIT-ROBO Rho GTPase activating protein 1 [Source:HGNC Symbol;Acc:HGNC:17382]
ENSG00000135829	DHX9	0.35584	0.029429	-0.26045	0.15745	DEAH (Asp-Glu-Ala-His) box helicase 9 [Source:HGNC Symbol;Acc:HGNC:2750]
ENSG00000182307	C8orf33	-0.49493	0.029561	0.04493	0.71261	chromosome 8 open reading frame 33 [Source:HGNC Symbol;Acc:HGNC:26104]
ENSG00000081760	AACS	0.57932	0.029715	-0.098324	0.83519	acetoacetyl-CoA synthetase [Source:HGNC Symbol;Acc:HGNC:21298]
ENSG00000265190	ANXA8	0.36085	0.029824	0.29591	0.012056	annexin A8 [Source:HGNC Symbol;Acc:HGNC:546]
ENSG00000083896	YTHDC1	-0.38065	0.029978	0.15283	0.29462	YTH domain containing 1 [Source:HGNC Symbol;Acc:HGNC:30626]
ENSG00000186472	PCLO	-0.78203	0.030069	0.3207	0.35551	piccolo presynaptic cytomatrix protein [Source:HGNC Symbol;Acc:HGNC:13406]
ENSG00000169715	MT1E	0.25758	0.03025	-1.0018	5.86e-15	metallothionein 1E [Source:HGNC Symbol;Acc:HGNC:7397]
ENSG00000155506	LARP1	-0.18314	0.030262	-0.070937	0.83088	La ribonucleoprotein domain family member 1 [Source:HGNC Symbol;Acc:HGNC:29531]
ENSG00000125691	RPL23	0.20913	0.030432	-0.081753	0.69966	ribosomal protein L23 [Source:HGNC Symbol;Acc:HGNC:10316]
ENSG00000104067	TJP1	-0.30392	0.030528	0.10185	0.33272	tight junction protein 1 [Source:HGNC Symbol;Acc:HGNC:11827]
ENSG00000171401	KRT13	2.0343	0.030938	-0.4746	0.54823	keratin 13, type I [Source:HGNC Symbol;Acc:HGNC:6415]
ENSG00000147383	NSDHL	0.75099	0.030971	-0.14082	0.76256	NAD(P) dependent steroid dehydrogenase-like [Source:HGNC Symbol;Acc:HGNC:13398]
ENSG00000105329		0.4574	0.031174	-0.41329	0.0671
ENSG00000108312	UBTF	-0.40704	0.031226	0.18824	0.2505	upstream binding transcription factor, RNA polymerase I [Source:HGNC Symbol;Acc:HGNC:12511]
ENSG00000108828	VAT1	0.38326	0.031235	-0.0606	0.94445	vesicle amine transport 1 [Source:HGNC Symbol;Acc:HGNC:16919]
ENSG00000152990	ADGRA3	0.57629	0.031721	-0.053643	0.98643	adhesion G protein-coupled receptor A3 [Source:HGNC Symbol;Acc:HGNC:13839]
ENSG00000231925	TAPBP	0.49468	0.032009	-0.038434	0.95561	TAP binding protein (tapasin) [Source:HGNC Symbol;Acc:HGNC:11566]
ENSG00000132669	RIN2	-0.44396	0.032055	0.011007	0.79574	Ras and Rab interactor 2 [Source:HGNC Symbol;Acc:HGNC:18750]
ENSG00000185787	MORF4L1	0.37974	0.032136	-0.063828	0.92784	mortality factor 4 like 1 [Source:HGNC Symbol;Acc:HGNC:16989]
ENSG00000142798	HSPG2	0.30334	0.032487	0.076523	0.29958	heparan sulfate proteoglycan 2 [Source:HGNC Symbol;Acc:HGNC:5273]
ENSG00000091527	CDV3	-0.21537	0.033125	-0.092133	0.71917	CDV3 homolog (mouse) [Source:HGNC Symbol;Acc:HGNC:26928]
ENSG00000134684	YARS	-0.25739	0.033275	0.026525	0.57838	tyrosyl-tRNA synthetase [Source:HGNC Symbol;Acc:HGNC:12840]
ENSG00000087842	PIR	1.3653	0.033349	0.076901	0.79564	pirin [Source:HGNC Symbol;Acc:HGNC:30048]
ENSG00000175906	ARL4D	-0.42134	0.033553	0.18116	0.28878	ADP ribosylation factor like GTPase 4D [Source:HGNC Symbol;Acc:HGNC:656]
ENSG00000111331	OAS3	0.26613	0.033809	-0.88431	3.87e-11	2'-5'-oligoadenylate synthetase 3 [Source:HGNC Symbol;Acc:HGNC:8088]
ENSG00000115009	CCL20	2.24	0.034347	-1.4251	0.12864	chemokine (C-C motif) ligand 20 [Source:HGNC Symbol;Acc:HGNC:10619]
ENSG00000087494	PTHLH	-0.2821	0.034747	-0.60435	0.00099202	parathyroid hormone-like hormone [Source:HGNC Symbol;Acc:HGNC:9607]
ENSG00000166949	SMAD3	0.33752	0.034841	-0.27224	0.12772	SMAD family member 3 [Source:HGNC Symbol;Acc:HGNC:6769]
ENSG00000198900	TOP1	-0.3418	0.035014	-0.3121	0.17526	topoisomerase (DNA) I [Source:HGNC Symbol;Acc:HGNC:11986]
ENSG00000163191	S100A11	0.19942	0.035205	-0.063116	0.86791	S100 calcium binding protein A11 [Source:HGNC Symbol;Acc:HGNC:10488]
ENSG00000188092	GPR89B	1.3768	0.036181	-1.2877	0.050464	G protein-coupled receptor 89B [Source:HGNC Symbol;Acc:HGNC:13840]
ENSG00000173812	EIF1	-0.15471	0.03637	0.0082222	0.5074	eukaryotic translation initiation factor 1 [Source:HGNC Symbol;Acc:HGNC:3249]
ENSG00000072210	ALDH3A2	0.56909	0.036481	0.15018	0.3827	aldehyde dehydrogenase 3 family member A2 [Source:HGNC Symbol;Acc:HGNC:403]
ENSG00000009954	BAZ1B	-0.27355	0.036496	0.040522	0.5412	bromodomain adjacent to zinc finger domain 1B [Source:HGNC Symbol;Acc:HGNC:961]
ENSG00000160211	G6PD	0.51996	0.036994	-0.15264	0.64275	glucose-6-phosphate dehydrogenase [Source:HGNC Symbol;Acc:HGNC:4057]
ENSG00000102554	KLF5	-0.14942	0.037557	0.077901	0.12967	Kruppel-like factor 5 (intestinal) [Source:HGNC Symbol;Acc:HGNC:6349]
ENSG00000223572	CKMT1A	1.2474	0.037974	-0.23288	0.70972	creatine kinase, mitochondrial 1A [Source:HGNC Symbol;Acc:HGNC:31736]
ENSG00000141510	TP53	-0.48736	0.038102	0.26148	0.22316	tumor protein p53 [Source:HGNC Symbol;Acc:HGNC:11998]
ENSG00000100029	PES1	-0.28579	0.03842	-0.19775	0.36103	pescadillo ribosomal biogenesis factor 1 [Source:HGNC Symbol;Acc:HGNC:8848]
ENSG00000198231	DDX42	-0.25803	0.038691	-0.027223	0.87513	DEAD (Asp-Glu-Ala-Asp) box helicase 42 [Source:HGNC Symbol;Acc:HGNC:18676]
ENSG00000100664	EIF5	-0.169	0.039006	0.01718	0.48486	eukaryotic translation initiation factor 5 [Source:HGNC Symbol;Acc:HGNC:3299]
ENSG00000116133	DHCR24	0.23459	0.039099	0.061681	0.24811	24-dehydrocholesterol reductase [Source:HGNC Symbol;Acc:HGNC:2859]
ENSG00000092841	MYL6	0.38625	0.039266	-0.036422	0.93584	myosin light chain 6 [Source:HGNC Symbol;Acc:HGNC:7587]
ENSG00000174749	C4orf32	-0.44796	0.039383	0.0055692	0.82261	chromosome 4 open reading frame 32 [Source:HGNC Symbol;Acc:HGNC:26813]
ENSG00000043143	JADE2	-0.44891	0.039553	-0.18464	0.59719	jade family PHD finger 2 [Source:HGNC Symbol;Acc:HGNC:22984]
ENSG00000131016	AKAP12	0.73903	0.039789	-0.567	0.12358	A-kinase anchoring protein 12 [Source:HGNC Symbol;Acc:HGNC:370]
ENSG00000119318	RAD23B	-0.19158	0.03988	-0.029311	0.85137	RAD23 homolog B, nucleotide excision repair protein [Source:HGNC Symbol;Acc:HGNC:9813]
ENSG00000119335	SET	-0.13386	0.03989	-0.09352	0.5821	SET nuclear proto-oncogene [Source:HGNC Symbol;Acc:HGNC:10760]
ENSG00000249839	AC011330.5	2.8329	0.040251	-3.3168	0.027532	-
ENSG00000139433	GLTP	0.53224	0.040551	-0.1903	0.54565	glycolipid transfer protein [Source:HGNC Symbol;Acc:HGNC:24867]
ENSG00000125731	SH2D3A	-0.32849	0.04065	-0.22803	0.34511	SH2 domain containing 3A [Source:HGNC Symbol;Acc:HGNC:16885]
ENSG00000138386	NAB1	0.6583	0.040715	-0.20288	0.59093	NGFI-A binding protein 1 [Source:HGNC Symbol;Acc:HGNC:7626]
ENSG00000124107	SLPI	1.3886	0.040846	-0.49959	0.42937	secretory leukocyte peptidase inhibitor [Source:HGNC Symbol;Acc:HGNC:11092]
ENSG00000151726	ACSL1	0.60873	0.040885	0.038837	0.72788	acyl-CoA synthetase long-chain family member 1 [Source:HGNC Symbol;Acc:HGNC:3569]
ENSG00000182795	C1orf116	-0.21089	0.041117	0.21858	0.019111	chromosome 1 open reading frame 116 [Source:HGNC Symbol;Acc:HGNC:28667]
ENSG00000104368	PLAT	0.45915	0.041208	-1.552	4.59e-09	plasminogen activator, tissue [Source:HGNC Symbol;Acc:HGNC:9051]
ENSG00000161544	CYGB	1.1026	0.041541	-0.3127	0.56691	cytoglobin [Source:HGNC Symbol;Acc:HGNC:16505]
ENSG00000174437	ATP2A2	0.22467	0.041656	-0.11942	0.46832	ATPase, Ca++ transporting, cardiac muscle, slow twitch 2 [Source:HGNC Symbol;Acc:HGNC:812]
ENSG00000055208	TAB2	-0.36557	0.041711	0.1356	0.35024	TGF-beta activated kinase 1/MAP3K7 binding protein 2 [Source:HGNC Symbol;Acc:HGNC:17075]
ENSG00000106665	CLIP2	1.068	0.041777	-0.24652	0.65655	CAP-Gly domain containing linker protein 2 [Source:HGNC Symbol;Acc:HGNC:2586]
ENSG00000013364	MVP	0.3919	0.04232	-0.31238	0.13952	major vault protein [Source:HGNC Symbol;Acc:HGNC:7531]
ENSG00000152104	PTPN14	-0.25455	0.042616	0.38224	0.0012582	protein tyrosine phosphatase, non-receptor type 14 [Source:HGNC Symbol;Acc:HGNC:9647]
ENSG00000113369	ARRDC3	-0.63416	0.042911	0.030364	0.82382	arrestin domain containing 3 [Source:HGNC Symbol;Acc:HGNC:29263]
ENSG00000169180	XPO6	-0.26767	0.043172	-0.089536	0.7943	exportin 6 [Source:HGNC Symbol;Acc:HGNC:19733]
ENSG00000167552	TUBA1A	1.1777	0.043436	-0.28878	0.62375	tubulin alpha 1a [Source:HGNC Symbol;Acc:HGNC:20766]
ENSG00000131051	RBM39	-0.20915	0.043632	0.096946	0.21186	RNA binding motif protein 39 [Source:HGNC Symbol;Acc:HGNC:15923]
ENSG00000156639	ZFAND3	-0.35083	0.043962	0.077868	0.51169	zinc finger, AN1-type domain 3 [Source:HGNC Symbol;Acc:HGNC:18019]
ENSG00000147140	NONO	-0.18836	0.044056	0.02611	0.48341	non-POU domain containing, octamer-binding [Source:HGNC Symbol;Acc:HGNC:7871]
ENSG00000119326	CTNNAL1	-0.25525	0.044144	-0.19613	0.32726	catenin alpha-like 1 [Source:HGNC Symbol;Acc:HGNC:2512]
ENSG00000165029	ABCA1	0.46226	0.044479	-0.039564	0.96004	ATP binding cassette subfamily A member 1 [Source:HGNC Symbol;Acc:HGNC:29]
ENSG00000175970	UNC119B	0.79441	0.044576	0.2276	0.38587	unc-119 lipid binding chaperone B [Source:HGNC Symbol;Acc:HGNC:16488]
ENSG00000164548	TRA2A	-0.41428	0.044661	0.18022	0.31001	transformer 2 alpha homolog (Drosophila) [Source:HGNC Symbol;Acc:HGNC:16645]
ENSG00000168175	MAPK1IP1L	-0.36893	0.044873	-0.022195	0.89534	mitogen-activated protein kinase 1 interacting protein 1-like [Source:HGNC Symbol;Acc:HGNC:19840]
ENSG00000159335	PTMS	0.34871	0.044896	-0.13801	0.5694	parathymosin [Source:HGNC Symbol;Acc:HGNC:9629]
ENSG00000162757	C1orf74	0.94403	0.044939	-0.23041	0.65421	chromosome 1 open reading frame 74 [Source:HGNC Symbol;Acc:HGNC:26319]
ENSG00000125968	ID1	0.5389	0.044998	-0.57384	0.041492	inhibitor of DNA binding 1, dominant negative helix-loop-helix protein [Source:HGNC Symbol;Acc:HGNC:5360]
ENSG00000108819	PPP1R9B	-0.43261	0.045227	0.025795	0.75684	protein phosphatase 1 regulatory subunit 9B [Source:HGNC Symbol;Acc:HGNC:9298]
ENSG00000135372	NAT10	-0.31946	0.045395	-0.15461	0.57191	N-acetyltransferase 10 (GCN5-related) [Source:HGNC Symbol;Acc:HGNC:29830]
ENSG00000124782	RREB1	-0.37419	0.045908	-0.087213	0.86153	ras responsive element binding protein 1 [Source:HGNC Symbol;Acc:HGNC:10449]
ENSG00000006327	TNFRSF12A	-0.14662	0.04593	-0.022731	0.75893	tumor necrosis factor receptor superfamily member 12A [Source:HGNC Symbol;Acc:HGNC:18152]
ENSG00000134762	DSC3	-0.17732	0.046032	0.20552	0.010793	desmocollin 3 [Source:HGNC Symbol;Acc:HGNC:3037]
ENSG00000221869	CEBPD	-0.31356	0.046549	-0.22335	0.34899	CCAAT/enhancer binding protein (C/EBP), delta [Source:HGNC Symbol;Acc:HGNC:1835]
ENSG00000114638	UPK1B	0.99668	0.047244	0.39386	0.2474	uroplakin 1B [Source:HGNC Symbol;Acc:HGNC:12578]
ENSG00000124102	PI3	2.3265	0.047902	-1.211	0.22396	peptidase inhibitor 3 [Source:HGNC Symbol;Acc:HGNC:8947]
ENSG00000075223	SEMA3C	0.3373	0.047991	0.26398	0.027194	sema domain, immunoglobulin domain (Ig), short basic domain, secreted, (semaphorin) 3C [Source:HGNC Symbol;Acc:HGNC:10725]
ENSG00000140332	TLE3	-0.55672	0.048015	0.17734	0.46746	transducin like enhancer of split 3 [Source:HGNC Symbol;Acc:HGNC:11839]
ENSG00000109111	SUPT6H	-0.30151	0.048149	0.052221	0.55215	SPT6 homolog, histone chaperone [Source:HGNC Symbol;Acc:HGNC:11470]
ENSG00000167996	FTH1	0.38946	0.048646	-0.2494	0.26709	ferritin, heavy polypeptide 1 [Source:HGNC Symbol;Acc:HGNC:3976]
ENSG00000173442	EHBP1L1	0.44155	0.048671	-0.10731	0.77193	EH domain binding protein 1 like 1 [Source:HGNC Symbol;Acc:HGNC:30682]
ENSG00000197747	S100A10	0.2015	0.048813	-0.077307	0.7525	S100 calcium binding protein A10 [Source:HGNC Symbol;Acc:HGNC:10487]
ENSG00000116584	ARHGEF2	-0.27091	0.04897	-0.23013	0.26763	Rho/Rac guanine nucleotide exchange factor 2 [Source:HGNC Symbol;Acc:HGNC:682]
ENSG00000011422	PLAUR	0.58334	0.048979	-0.99422	0.0018619	plasminogen activator, urokinase receptor [Source:HGNC Symbol;Acc:HGNC:9053]
ENSG00000179242	CDH4	-0.43755	0.049136	0.012243	0.8056	cadherin 4, type 1, R-cadherin (retinal) [Source:HGNC Symbol;Acc:HGNC:1763]
ENSG00000154380	ENAH	-0.28363	0.049299	-0.055684	0.97097	enabled homolog (Drosophila) [Source:HGNC Symbol;Acc:HGNC:18271]
ENSG00000161638	ITGA5	0.33887	0.049402	-0.25399	0.19327	integrin subunit alpha 5 [Source:HGNC Symbol;Acc:HGNC:6141]
ENSG00000146540	C7orf50	-0.34668	0.04942	-0.085938	0.8579	chromosome 7 open reading frame 50 [Source:HGNC Symbol;Acc:HGNC:22421]
ENSG00000044574	HSPA5	0.12755	0.049461	0.083564	0.0082768	heat shock protein family A (Hsp70) member 5 [Source:HGNC Symbol;Acc:HGNC:5238]
ENSG00000163629	PTPN13	-0.20255	0.049524	0.07205	0.30066	protein tyrosine phosphatase, non-receptor type 13 (APO-1/CD95 (Fas)-associated phosphatase) [Source:HGNC Symbol;Acc:HGNC:9646]
ENSG00000204469	PRRC2A	-0.15633	0.049598	-0.021438	0.76499	proline-rich coiled-coil 2A [Source:HGNC Symbol;Acc:HGNC:13918]
ENSG00000147548	WHSC1L1	-0.32352	0.049836	0.045274	0.60829	Wolf-Hirschhorn syndrome candidate 1-like 1 [Source:HGNC Symbol;Acc:HGNC:12767]
ENSG00000159131	GART	-0.24136	0.050195	-0.059315	0.94593	phosphoribosylglycinamide formyltransferase, phosphoribosylglycinamide synthetase, phosphoribosylaminoimidazole synthetase [Source:HGNC Symbol;Acc:HGNC:4163]
ENSG00000077150	NFKB2	0.41764	0.050204	-0.31019	0.18445	nuclear factor of kappa light polypeptide gene enhancer in B-cells 2 (p49/p100) [Source:HGNC Symbol;Acc:HGNC:7795]
ENSG00000142627	EPHA2	-0.14941	0.050374	-0.42189	0.00013592	EPH receptor A2 [Source:HGNC Symbol;Acc:HGNC:3386]
ENSG00000103489	XYLT1	0.71136	0.050453	0.83975	0.00087546	xylosyltransferase I [Source:HGNC Symbol;Acc:HGNC:15516]
ENSG00000011021	CLCN6	0.70614	0.051155	-0.017396	0.9168	chloride channel, voltage-sensitive 6 [Source:HGNC Symbol;Acc:HGNC:2024]
ENSG00000029153	ARNTL2	0.32209	0.051818	-0.41808	0.017483	aryl hydrocarbon receptor nuclear translocator like 2 [Source:HGNC Symbol;Acc:HGNC:18984]
ENSG00000168575	SLC20A2	0.30454	0.051845	-0.43385	0.0088496	solute carrier family 20 (phosphate transporter), member 2 [Source:HGNC Symbol;Acc:HGNC:10947]
ENSG00000137267	TUBB2A	1.3822	0.051952	-0.89867	0.18443	tubulin beta 2A class IIa [Source:HGNC Symbol;Acc:HGNC:12412]
ENSG00000104332	SFRP1	0.44892	0.051976	0.31482	0.05581	secreted frizzled-related protein 1 [Source:HGNC Symbol;Acc:HGNC:10776]
ENSG00000125347	IRF1	1.1818	0.052179	-0.10059	0.91758	interferon regulatory factor 1 [Source:HGNC Symbol;Acc:HGNC:6116]
ENSG00000183023	SLC8A1	-0.71454	0.05226	0.023537	0.86392	solute carrier family 8 (sodium/calcium exchanger), member 1 [Source:HGNC Symbol;Acc:HGNC:11068]
ENSG00000173918	C1QTNF1	0.77781	0.052302	-0.64334	0.11596	C1q and tumor necrosis factor related protein 1 [Source:HGNC Symbol;Acc:HGNC:14324]
ENSG00000154734	ADAMTS1	0.56014	0.05231	-0.23932	0.46582	ADAM metallopeptidase with thrombospondin type 1 motif 1 [Source:HGNC Symbol;Acc:HGNC:217]
ENSG00000128965	CHAC1	0.4544	0.052604	-0.3272	0.1991	ChaC glutathione-specific gamma-glutamylcyclotransferase 1 [Source:HGNC Symbol;Acc:HGNC:28680]
ENSG00000166592	RRAD	1.4105	0.052623	0.023149	0.8957	Ras-related associated with diabetes [Source:HGNC Symbol;Acc:HGNC:10446]
ENSG00000102144	PGK1	0.23917	0.052813	-0.28852	0.032083	phosphoglycerate kinase 1 [Source:HGNC Symbol;Acc:HGNC:8896]
ENSG00000067057	PFKP	0.25936	0.052915	-0.31062	0.032439	phosphofructokinase, platelet [Source:HGNC Symbol;Acc:HGNC:8878]
ENSG00000186432	KPNA4	-0.27454	0.053271	-0.0075015	0.79418	karyopherin alpha 4 (importin alpha 3) [Source:HGNC Symbol;Acc:HGNC:6397]
ENSG00000137693	YAP1	-0.21295	0.053569	-0.14252	0.47545	Yes associated protein 1 [Source:HGNC Symbol;Acc:HGNC:16262]
ENSG00000198712	MT-CO2	0.099499	0.053698	-0.12041	0.069449	mitochondrially encoded cytochrome c oxidase II [Source:HGNC Symbol;Acc:HGNC:7421]
ENSG00000143126	CELSR2	0.47626	0.0537	0.21519	0.20052	cadherin, EGF LAG seven-pass G-type receptor 2 [Source:HGNC Symbol;Acc:HGNC:3231]
ENSG00000119655	NPC2	0.36391	0.054013	-0.034185	0.92558	Niemann-Pick disease, type C2 [Source:HGNC Symbol;Acc:HGNC:14537]
ENSG00000163207	IVL	1.7311	0.054018	-0.40769	0.60965	involucrin [Source:HGNC Symbol;Acc:HGNC:6187]
ENSG00000074657	ZNF532	-0.38823	0.054312	0.43098	0.023264	zinc finger protein 532 [Source:HGNC Symbol;Acc:HGNC:30940]
ENSG00000123892	RAB38	-0.34076	0.055061	0.076107	0.52595	RAB38, member RAS oncogene family [Source:HGNC Symbol;Acc:HGNC:9776]
ENSG00000141867	BRD4	-0.30911	0.055526	0.10932	0.3756	bromodomain containing 4 [Source:HGNC Symbol;Acc:HGNC:13575]
ENSG00000198860	TSEN15	-0.40255	0.055627	0.1885	0.30127	tRNA splicing endonuclease subunit 15 [Source:HGNC Symbol;Acc:HGNC:16791]
ENSG00000148248	SURF4	0.28256	0.055674	-0.16553	0.37896	surfeit 4 [Source:HGNC Symbol;Acc:HGNC:11476]
ENSG00000149043	SYT8	-0.5557	0.055962	0.79001	0.0037941	synaptotagmin 8 [Source:HGNC Symbol;Acc:HGNC:19264]
ENSG00000011007	TCEB3	-0.42861	0.056044	-0.074292	0.9238	transcription elongation factor B (SIII), polypeptide 3 (110kDa, elongin A) [Source:HGNC Symbol;Acc:HGNC:11620]
ENSG00000058262	SEC61A1	-0.18754	0.056242	0.076725	0.26161	Sec61 translocon alpha 1 subunit [Source:HGNC Symbol;Acc:HGNC:18276]
ENSG00000198732	SMOC1	-1.0359	0.056725	-0.6833	0.39577	SPARC related modular calcium binding 1 [Source:HGNC Symbol;Acc:HGNC:20318]
ENSG00000151208	DLG5	-0.26187	0.057073	-0.042921	0.96591	discs, large homolog 5 (Drosophila) [Source:HGNC Symbol;Acc:HGNC:2904]
ENSG00000138069	RAB1A	0.30782	0.057179	-0.084675	0.80633	RAB1A, member RAS oncogene family [Source:HGNC Symbol;Acc:HGNC:9758]
ENSG00000116350	SRSF4	-0.28452	0.057287	0.089405	0.4057	serine/arginine-rich splicing factor 4 [Source:HGNC Symbol;Acc:HGNC:10786]
ENSG00000175550	DRAP1	0.23172	0.057789	-0.35593	0.0058973	DR1-associated protein 1 (negative cofactor 2 alpha) [Source:HGNC Symbol;Acc:HGNC:3019]
ENSG00000134186	PRPF38B	-0.33367	0.058026	0.13378	0.34587	pre-mRNA processing factor 38B [Source:HGNC Symbol;Acc:HGNC:25512]
ENSG00000153560	UBP1	-0.24983	0.058123	-0.032203	0.90806	upstream binding protein 1 (LBP-1a) [Source:HGNC Symbol;Acc:HGNC:12507]
ENSG00000135316	SYNCRIP	-0.20138	0.05821	-0.10773	0.6426	synaptotagmin binding, cytoplasmic RNA interacting protein [Source:HGNC Symbol;Acc:HGNC:16918]
ENSG00000111540	RAB5B	0.42762	0.058212	0.063855	0.55985	RAB5B, member RAS oncogene family [Source:HGNC Symbol;Acc:HGNC:9784]
ENSG00000134755	DSC2	0.51545	0.058703	0.13211	0.43176	desmocollin 2 [Source:HGNC Symbol;Acc:HGNC:3036]
ENSG00000104413	ESRP1	-0.26302	0.058838	0.13252	0.23934	epithelial splicing regulatory protein 1 [Source:HGNC Symbol;Acc:HGNC:25966]
ENSG00000185164	NOMO2	-0.38378	0.058902	-0.16951	0.61265	NODAL modulator 2 [Source:HGNC Symbol;Acc:HGNC:22652]
ENSG00000127824	TUBA4A	0.38688	0.058906	0.3262	0.026057	tubulin alpha 4a [Source:HGNC Symbol;Acc:HGNC:12407]
ENSG00000095787	WAC	-0.24424	0.058982	-0.10682	0.704	WW domain containing adaptor with coiled-coil [Source:HGNC Symbol;Acc:HGNC:17327]
ENSG00000142534	RPS11	0.15396	0.059215	-0.087121	0.57984	ribosomal protein S11 [Source:HGNC Symbol;Acc:HGNC:10384]
ENSG00000083097	DOPEY1	-0.59812	0.05939	0.28459	0.33542	dopey family member 1 [Source:HGNC Symbol;Acc:HGNC:21194]
ENSG00000185813	PCYT2	0.50623	0.059397	-0.16184	0.63991	phosphate cytidylyltransferase 2, ethanolamine [Source:HGNC Symbol;Acc:HGNC:8756]
ENSG00000006125	AP2B1	-0.17944	0.059493	0.021335	0.52089	adaptor related protein complex 2, beta 1 subunit [Source:HGNC Symbol;Acc:HGNC:563]
ENSG00000167513	CDT1	0.70849	0.059705	-0.27502	0.50188	chromatin licensing and DNA replication factor 1 [Source:HGNC Symbol;Acc:HGNC:24576]
ENSG00000125753	VASP	-0.22855	0.060224	-0.14371	0.51035	vasodilator-stimulated phosphoprotein [Source:HGNC Symbol;Acc:HGNC:12652]
ENSG00000095739	BAMBI	-0.56944	0.060383	-0.22561	0.6262	BMP and activin membrane-bound inhibitor [Source:HGNC Symbol;Acc:HGNC:30251]
ENSG00000111817	DSE	0.28735	0.060409	-0.10314	0.69224	dermatan sulfate epimerase [Source:HGNC Symbol;Acc:HGNC:21144]
ENSG00000183762	KREMEN1	0.50966	0.060451	-0.08657	0.87739	kringle containing transmembrane protein 1 [Source:HGNC Symbol;Acc:HGNC:17550]
ENSG00000152558	TMEM123	0.23808	0.060578	-0.15897	0.32865	transmembrane protein 123 [Source:HGNC Symbol;Acc:HGNC:30138]
ENSG00000165949	IFI27	-0.20906	0.060849	-0.91758	8.32e-09	interferon, alpha-inducible protein 27 [Source:HGNC Symbol;Acc:HGNC:5397]
ENSG00000270647	TAF15	-0.19885	0.061259	0.0067077	0.6459	TATA-box binding protein associated factor 15 [Source:HGNC Symbol;Acc:HGNC:11547]
ENSG00000147133	TAF1	-0.42287	0.061611	0.039823	0.72512	TATA-box binding protein associated factor 1 [Source:HGNC Symbol;Acc:HGNC:11535]
ENSG00000168036		0.2341	0.061672	-0.078107	0.79381
ENSG00000197879	MYO1C	0.21365	0.062312	-0.074466	0.80169	myosin IC [Source:HGNC Symbol;Acc:HGNC:7597]
ENSG00000163041	H3F3A	0.33397	0.062322	-0.46052	0.015103	H3 histone, family 3A [Source:HGNC Symbol;Acc:HGNC:4764]
ENSG00000151835	SACS	0.45315	0.062385	-0.32703	0.21598	sacsin molecular chaperone [Source:HGNC Symbol;Acc:HGNC:10519]
ENSG00000150938	CRIM1	-0.18663	0.062864	-0.2018	0.20764	cysteine rich transmembrane BMP regulator 1 (chordin-like) [Source:HGNC Symbol;Acc:HGNC:2359]
ENSG00000188612	SUMO2	0.44018	0.063387	-0.3093	0.23374	small ubiquitin-like modifier 2 [Source:HGNC Symbol;Acc:HGNC:11125]
ENSG00000137955	RABGGTB	-0.29072	0.063464	-0.0023174	0.78996	Rab geranylgeranyltransferase, beta subunit [Source:HGNC Symbol;Acc:HGNC:9796]
ENSG00000165905	GYLTL1B	0.61176	0.063636	0.2633	0.2481	glycosyltransferase-like 1B [Source:HGNC Symbol;Acc:HGNC:16522]
ENSG00000109065	NAT9	-0.43973	0.064038	0.14575	0.45654	N-acetyltransferase 9 (GCN5-related, putative) [Source:HGNC Symbol;Acc:HGNC:23133]
ENSG00000117505	DR1	-0.29979	0.064172	0.098362	0.41211	down-regulator of transcription 1 [Source:HGNC Symbol;Acc:HGNC:3017]
ENSG00000171603	CLSTN1	-0.13479	0.064211	0.16774	0.010602	calsyntenin 1 [Source:HGNC Symbol;Acc:HGNC:17447]
ENSG00000138623	SEMA7A	0.65677	0.064698	0.12351	0.56083	semaphorin 7A, GPI membrane anchor (John Milton Hagen blood group) [Source:HGNC Symbol;Acc:HGNC:10741]
ENSG00000152102	FAM168B	0.32	0.064741	0.077504	0.39272	family with sequence similarity 168 member B [Source:HGNC Symbol;Acc:HGNC:27016]
ENSG00000067798	NAV3	0.52564	0.064994	-0.69191	0.021064	neuron navigator 3 [Source:HGNC Symbol;Acc:HGNC:15998]
ENSG00000198000	NOL8	-0.40562	0.065161	-0.13145	0.74815	nucleolar protein 8 [Source:HGNC Symbol;Acc:HGNC:23387]
ENSG00000138814	PPP3CA	-0.29059	0.0656	0.16137	0.22545	protein phosphatase 3, catalytic subunit, alpha isozyme [Source:HGNC Symbol;Acc:HGNC:9314]
ENSG00000197712	FAM114A1	0.76425	0.065728	0.054381	0.76454	family with sequence similarity 114 member A1 [Source:HGNC Symbol;Acc:HGNC:25087]
ENSG00000100097	LGALS1	0.16772	0.065761	-0.14903	0.19901	lectin, galactoside-binding, soluble, 1 [Source:HGNC Symbol;Acc:HGNC:6561]
ENSG00000130522	JUND	0.44083	0.066588	-0.3664	0.15583	jun D proto-oncogene [Source:HGNC Symbol;Acc:HGNC:6206]
ENSG00000173706	HEG1	1.0926	0.066638	0.13153	0.69928	heart development protein with EGF-like domains 1 [Source:HGNC Symbol;Acc:HGNC:29227]
ENSG00000123384	LRP1	0.51099	0.066708	0.25832	0.18297	LDL receptor related protein 1 [Source:HGNC Symbol;Acc:HGNC:6692]
ENSG00000033100	CHPF2	0.57074	0.066802	-0.28529	0.40422	chondroitin polymerizing factor 2 [Source:HGNC Symbol;Acc:HGNC:29270]
ENSG00000205542	TMSB4X	0.18855	0.067212	-0.0041017	0.59857	thymosin beta 4, X-linked [Source:HGNC Symbol;Acc:HGNC:11881]
ENSG00000157617	C2CD2	0.38532	0.067232	-0.11318	0.73464	C2 calcium-dependent domain containing 2 [Source:HGNC Symbol;Acc:HGNC:1266]
ENSG00000148143	ZNF462	-0.50507	0.067268	0.32028	0.21346	zinc finger protein 462 [Source:HGNC Symbol;Acc:HGNC:21684]
ENSG00000113758	DBN1	-0.27214	0.067557	-0.17647	0.46737	drebrin 1 [Source:HGNC Symbol;Acc:HGNC:2695]
ENSG00000122566	HNRNPA2B1	-0.081567	0.067898	-0.10685	0.33754	heterogeneous nuclear ribonucleoprotein A2/B1 [Source:HGNC Symbol;Acc:HGNC:5033]
ENSG00000133026	MYH10	0.37521	0.068145	-0.024666	0.88969	myosin, heavy chain 10, non-muscle [Source:HGNC Symbol;Acc:HGNC:7568]
ENSG00000166825	ANPEP	0.78515	0.068521	0.15583	0.56079	alanyl (membrane) aminopeptidase [Source:HGNC Symbol;Acc:HGNC:500]
ENSG00000116661	FBXO2	0.56036	0.068754	0.078177	0.62628	F-box protein 2 [Source:HGNC Symbol;Acc:HGNC:13581]
ENSG00000175274	TP53I11	0.48621	0.069048	-0.0092061	0.86207	tumor protein p53 inducible protein 11 [Source:HGNC Symbol;Acc:HGNC:16842]
ENSG00000152409	JMY	-0.68441	0.069074	0.51027	0.16154	junction mediating and regulatory protein, p53 cofactor [Source:HGNC Symbol;Acc:HGNC:28916]
ENSG00000170345	FOS	0.85716	0.069192	-0.67941	0.15466	FBJ murine osteosarcoma viral oncogene homolog [Source:HGNC Symbol;Acc:HGNC:3796]
ENSG00000135090	TAOK3	-0.35769	0.069324	-0.058587	0.96838	TAO kinase 3 [Source:HGNC Symbol;Acc:HGNC:18133]
ENSG00000167635	ZNF146	-0.27542	0.069753	-0.040489	0.95788	zinc finger protein 146 [Source:HGNC Symbol;Acc:HGNC:12931]
ENSG00000162599	NFIA	-0.54028	0.06982	0.241	0.3733	nuclear factor I/A [Source:HGNC Symbol;Acc:HGNC:7784]
ENSG00000061273	HDAC7	-0.33407	0.070152	0.20422	0.20762	histone deacetylase 7 [Source:HGNC Symbol;Acc:HGNC:14067]
ENSG00000147604	RPL7	0.15263	0.070446	-0.089076	0.57272	ribosomal protein L7 [Source:HGNC Symbol;Acc:HGNC:10363]
ENSG00000230439	RP11-488P3.1	-0.40012	0.070869	-1.2838	8.11e-05	-
ENSG00000137962	ARHGAP29	0.23741	0.070973	-0.2647	0.068589	Rho GTPase activating protein 29 [Source:HGNC Symbol;Acc:HGNC:30207]
ENSG00000182782	HCAR2	1.8308	0.07102	-0.18676	0.85482	hydroxycarboxylic acid receptor 2 [Source:HGNC Symbol;Acc:HGNC:24827]
ENSG00000111358	GTF2H3	-0.36061	0.071104	0.056468	0.63531	general transcription factor IIH subunit 3 [Source:HGNC Symbol;Acc:HGNC:4657]
ENSG00000186815	TPCN1	0.63269	0.071169	-0.21769	0.59069	two pore segment channel 1 [Source:HGNC Symbol;Acc:HGNC:18182]
ENSG00000176454	LPCAT4	0.57652	0.071332	-0.35182	0.30281	lysophosphatidylcholine acyltransferase 4 [Source:HGNC Symbol;Acc:HGNC:30059]
ENSG00000124145	SDC4	0.20497	0.071417	-0.1118	0.52688	syndecan 4 [Source:HGNC Symbol;Acc:HGNC:10661]
ENSG00000128272	ATF4	0.17597	0.071696	-0.20673	0.062454	activating transcription factor 4 [Source:HGNC Symbol;Acc:HGNC:786]
ENSG00000117143	UAP1	-0.22834	0.071869	-0.28296	0.12647	UDP-N-acetylglucosamine pyrophosphorylase 1 [Source:HGNC Symbol;Acc:HGNC:12457]
ENSG00000115919	KYNU	1.1492	0.071942	-0.43974	0.47847	kynureninase [Source:HGNC Symbol;Acc:HGNC:6469]
ENSG00000186951	PPARA	0.90299	0.07239	-0.22084	0.69235	peroxisome proliferator-activated receptor alpha [Source:HGNC Symbol;Acc:HGNC:9232]
ENSG00000084093	REST	-0.40125	0.072642	0.048386	0.69591	RE1-silencing transcription factor [Source:HGNC Symbol;Acc:HGNC:9966]
ENSG00000182670	TTC3	0.42555	0.072742	0.042824	0.65229	tetratricopeptide repeat domain 3 [Source:HGNC Symbol;Acc:HGNC:12393]
ENSG00000177700	POLR2L	0.35992	0.072799	-0.17237	0.49618	polymerase (RNA) II (DNA directed) polypeptide L, 7.6kDa [Source:HGNC Symbol;Acc:HGNC:9199]
ENSG00000116871	MAP7D1	-0.11257	0.072808	-0.26061	0.0092118	MAP7 domain containing 1 [Source:HGNC Symbol;Acc:HGNC:25514]
ENSG00000100344	PNPLA3	0.86686	0.072814	0.06532	0.77256	patatin like phospholipase domain containing 3 [Source:HGNC Symbol;Acc:HGNC:18590]
ENSG00000090861	AARS	-0.16098	0.072998	0.063978	0.27731	alanyl-tRNA synthetase [Source:HGNC Symbol;Acc:HGNC:20]
ENSG00000137936	BCAR3	-0.24083	0.073061	-0.5102	0.0060293	breast cancer anti-estrogen resistance 3 [Source:HGNC Symbol;Acc:HGNC:973]
ENSG00000185825	BCAP31	0.27642	0.073093	-0.1742	0.36548	B-cell receptor-associated protein 31 [Source:HGNC Symbol;Acc:HGNC:16695]
ENSG00000146386	ABRACL	0.60868	0.073157	-0.16774	0.69469	ABRA C-terminal like [Source:HGNC Symbol;Acc:HGNC:21230]
ENSG00000108448	TRIM16L	0.89719	0.07318	0.26678	0.42473	tripartite motif containing 16-like [Source:HGNC Symbol;Acc:HGNC:32670]
ENSG00000171658	RP11-443P15.2	1.3155	0.073377	0.44145	0.35367	-
ENSG00000112715	VEGFA	-0.105	0.073588	-0.58028	5.73e-11	vascular endothelial growth factor A [Source:HGNC Symbol;Acc:HGNC:12680]
ENSG00000112559	MDFI	-0.22607	0.073657	-0.087564	0.79671	MyoD family inhibitor [Source:HGNC Symbol;Acc:HGNC:6967]
ENSG00000109084	TMEM97	0.71287	0.073808	-0.35174	0.40167	transmembrane protein 97 [Source:HGNC Symbol;Acc:HGNC:28106]
ENSG00000151576	QTRTD1	-0.42007	0.074144	-0.044703	0.98525	queuine tRNA-ribosyltransferase domain containing 1 [Source:HGNC Symbol;Acc:HGNC:25771]
ENSG00000213079	SCAF8	-0.41742	0.074199	0.0066668	0.83131	SR-related CTD-associated factor 8 [Source:HGNC Symbol;Acc:HGNC:20959]
ENSG00000198728	LDB1	-0.29726	0.07424	0.095919	0.43299	LIM domain binding 1 [Source:HGNC Symbol;Acc:HGNC:6532]
ENSG00000141644	MBD1	-0.22161	0.074911	0.034805	0.55182	methyl-CpG binding domain protein 1 [Source:HGNC Symbol;Acc:HGNC:6916]
ENSG00000086570	FAT2	-0.13657	0.075012	0.41143	7.55e-08	FAT atypical cadherin 2 [Source:HGNC Symbol;Acc:HGNC:3596]
ENSG00000131389	SLC6A6	0.76432	0.075174	-0.65107	0.13854	solute carrier family 6 (neurotransmitter transporter), member 6 [Source:HGNC Symbol;Acc:HGNC:11052]
ENSG00000065154	OAT	0.31538	0.07552	-0.10659	0.71741	ornithine aminotransferase [Source:HGNC Symbol;Acc:HGNC:8091]
ENSG00000253729	PRKDC	-0.12494	0.075661	-0.045235	0.95896	protein kinase, DNA-activated, catalytic polypeptide [Source:HGNC Symbol;Acc:HGNC:9413]
ENSG00000083312	TNPO1	-0.21476	0.076097	0.038845	0.52219	transportin 1 [Source:HGNC Symbol;Acc:HGNC:6401]
ENSG00000101040	ZMYND8	-0.23439	0.076385	-0.2215	0.27454	zinc finger, MYND-type containing 8 [Source:HGNC Symbol;Acc:HGNC:9397]
ENSG00000019186	CYP24A1	1.1681	0.076626	0.15103	0.69491	cytochrome P450 family 24 subfamily A member 1 [Source:HGNC Symbol;Acc:HGNC:2602]
ENSG00000225830	ERCC6	-0.44304	0.076663	-0.10848	0.83882	excision repair cross-complementation group 6 [Source:HGNC Symbol;Acc:HGNC:3438]
ENSG00000123352	SPATS2	-0.39836	0.076842	-0.11378	0.80513	spermatogenesis associated, serine rich 2 [Source:HGNC Symbol;Acc:HGNC:18650]
ENSG00000181555	SETD2	-0.31494	0.076996	0.1945	0.2105	SET domain containing 2 [Source:HGNC Symbol;Acc:HGNC:18420]
ENSG00000166261	ZNF202	-0.59127	0.077002	0.00057395	0.89587	zinc finger protein 202 [Source:HGNC Symbol;Acc:HGNC:12994]
ENSG00000118900	UBN1	-0.34831	0.077006	0.17263	0.30393	ubinuclein 1 [Source:HGNC Symbol;Acc:HGNC:12506]
ENSG00000147155	EBP	0.40632	0.077123	0.005138	0.78445	emopamil binding protein (sterol isomerase) [Source:HGNC Symbol;Acc:HGNC:3133]
ENSG00000165271	NOL6	-0.26575	0.077473	-0.31298	0.14525	nucleolar protein 6 [Source:HGNC Symbol;Acc:HGNC:19910]
ENSG00000197641	SERPINB13	0.77551	0.077665	0.63601	0.038842	serpin peptidase inhibitor, clade B (ovalbumin), member 13 [Source:HGNC Symbol;Acc:HGNC:8944]
ENSG00000062716	VMP1	0.35702	0.077924	-0.22772	0.33256	vacuole membrane protein 1 [Source:HGNC Symbol;Acc:HGNC:29559]
ENSG00000083857	FAT1	-0.084764	0.077934	-0.085927	0.56751	FAT atypical cadherin 1 [Source:HGNC Symbol;Acc:HGNC:3595]
ENSG00000104856	RELB	0.73032	0.078367	-0.4245	0.3223	v-rel avian reticuloendotheliosis viral oncogene homolog B [Source:HGNC Symbol;Acc:HGNC:9956]
ENSG00000185022	MAFF	0.47999	0.078532	-0.71261	0.013547	v-maf avian musculoaponeurotic fibrosarcoma oncogene homolog F [Source:HGNC Symbol;Acc:HGNC:6780]
ENSG00000221914	PPP2R2A	-0.2971	0.078564	0.044344	0.62078	protein phosphatase 2 regulatory subunit B, alpha [Source:HGNC Symbol;Acc:HGNC:9304]
ENSG00000136810	TXN	0.24305	0.078777	-0.096888	0.69589	thioredoxin [Source:HGNC Symbol;Acc:HGNC:12435]
ENSG00000146072	TNFRSF21	-0.25708	0.079028	0.22938	0.081607	tumor necrosis factor receptor superfamily member 21 [Source:HGNC Symbol;Acc:HGNC:13469]
ENSG00000087903	RFX2	-0.63049	0.079054	0.32883	0.33313	regulatory factor X2 [Source:HGNC Symbol;Acc:HGNC:9983]
ENSG00000169100	SLC25A6	0.18744	0.079316	-0.15204	0.26592	solute carrier family 25 (mitochondrial carrier; adenine nucleotide translocator), member 6 [Source:HGNC Symbol;Acc:HGNC:10992]
ENSG00000117523	PRRC2C	-0.1607	0.079649	-0.089817	0.71442	proline-rich coiled-coil 2C [Source:HGNC Symbol;Acc:HGNC:24903]
ENSG00000031698	SARS	-0.16338	0.079652	0.12764	0.098271	seryl-tRNA synthetase [Source:HGNC Symbol;Acc:HGNC:10537]
ENSG00000168496	FEN1	0.69822	0.080353	-0.50931	0.2158	flap structure-specific endonuclease 1 [Source:HGNC Symbol;Acc:HGNC:3650]
ENSG00000145391	SETD7	0.42357	0.080574	-0.13863	0.68119	SET domain containing (lysine methyltransferase) 7 [Source:HGNC Symbol;Acc:HGNC:30412]
ENSG00000170465	KRT6C	1.4065	0.080955	-0.4644	0.53576	keratin 6C, type II [Source:HGNC Symbol;Acc:HGNC:20406]
ENSG00000116698	SMG7	-0.30019	0.081054	0.01621	0.73482	SMG7 nonsense mediated mRNA decay factor [Source:HGNC Symbol;Acc:HGNC:16792]
ENSG00000166833	NAV2	-0.63706	0.081525	1.3619	2.29e-05	neuron navigator 2 [Source:HGNC Symbol;Acc:HGNC:15997]
ENSG00000107937	GTPBP4	-0.26075	0.082345	-0.15003	0.56714	GTP binding protein 4 [Source:HGNC Symbol;Acc:HGNC:21535]
ENSG00000110172	CHORDC1	-0.47377	0.082474	0.12209	0.5714	cysteine and histidine rich domain containing 1 [Source:HGNC Symbol;Acc:HGNC:14525]
ENSG00000110203	FOLR3	0.97307	0.082668	0.065595	0.79987	folate receptor 3 (gamma) [Source:HGNC Symbol;Acc:HGNC:3795]
ENSG00000119638	NEK9	-0.30233	0.082776	0.13171	0.34744	NIMA-related kinase 9 [Source:HGNC Symbol;Acc:HGNC:18591]
ENSG00000153879	CEBPG	-0.24556	0.082834	0.1813	0.14025	CCAAT/enhancer binding protein (C/EBP), gamma [Source:HGNC Symbol;Acc:HGNC:1837]
ENSG00000183876	ARSI	1.9019	0.083487	1.0364	0.094274	arylsulfatase family member I [Source:HGNC Symbol;Acc:HGNC:32521]
ENSG00000103423	DNAJA3	-0.28161	0.083937	-0.042151	0.96783	DnaJ heat shock protein family (Hsp40) member A3 [Source:HGNC Symbol;Acc:HGNC:11808]
ENSG00000100393	EP300	-0.26	0.084299	0.12618	0.29461	E1A binding protein p300 [Source:HGNC Symbol;Acc:HGNC:3373]
ENSG00000113580	NR3C1	-0.28312	0.084397	0.29729	0.049825	nuclear receptor subfamily 3 group C member 1 [Source:HGNC Symbol;Acc:HGNC:7978]
ENSG00000069812	HES2	0.42345	0.084811	0.258	0.13323	hes family bHLH transcription factor 2 [Source:HGNC Symbol;Acc:HGNC:16005]
ENSG00000108091	CCDC6	-0.29948	0.084843	0.20642	0.17787	coiled-coil domain containing 6 [Source:HGNC Symbol;Acc:HGNC:18782]
ENSG00000170477	KRT4	2.0394	0.085298	0.16269	0.78965	keratin 4, type II [Source:HGNC Symbol;Acc:HGNC:6441]
ENSG00000163584	RPL22L1	-0.22442	0.085308	-0.1597	0.4743	ribosomal protein L22 like 1 [Source:HGNC Symbol;Acc:HGNC:27610]
ENSG00000197622	CDC42SE1	-0.27865	0.085308	0.18593	0.18587	CDC42 small effector 1 [Source:HGNC Symbol;Acc:HGNC:17719]
ENSG00000177706	FAM20C	1.0914	0.085566	-0.33107	0.60338	family with sequence similarity 20 member C [Source:HGNC Symbol;Acc:HGNC:22140]
ENSG00000070831	CDC42	0.24289	0.085735	-0.092961	0.72574	cell division cycle 42 [Source:HGNC Symbol;Acc:HGNC:1736]
ENSG00000125520	SLC2A4RG	-0.29524	0.086069	0.089917	0.46727	SLC2A4 regulator [Source:HGNC Symbol;Acc:HGNC:15930]
ENSG00000205978	NYNRIN	0.77402	0.08654	0.075951	0.73821	NYN domain and retroviral integrase containing [Source:HGNC Symbol;Acc:HGNC:20165]
ENSG00000180573	HIST1H2AC	-0.93824	0.08667	1.0205	0.052268	histone cluster 1, H2ac [Source:HGNC Symbol;Acc:HGNC:4733]
ENSG00000221963	APOL6	0.54589	0.086952	-0.36244	0.28723	apolipoprotein L6 [Source:HGNC Symbol;Acc:HGNC:14870]
ENSG00000204839	MROH6	-0.43231	0.087068	-0.34411	0.33262	maestro heat-like repeat family member 6 [Source:HGNC Symbol;Acc:HGNC:27814]
ENSG00000165732	DDX21	-0.13354	0.087115	-0.21773	0.085058	DEAD (Asp-Glu-Ala-Asp) box helicase 21 [Source:HGNC Symbol;Acc:HGNC:2744]
ENSG00000169474	SPRR1A	1.8694	0.087174	-0.60046	0.52281	small proline-rich protein 1A [Source:HGNC Symbol;Acc:HGNC:11259]
ENSG00000004455	AK2	-0.2318	0.087444	-0.083053	0.83216	adenylate kinase 2 [Source:HGNC Symbol;Acc:HGNC:362]
ENSG00000160685	ZBTB7B	-0.25848	0.088168	0.17374	0.18234	zinc finger and BTB domain containing 7B [Source:HGNC Symbol;Acc:HGNC:18668]
ENSG00000036549	ZZZ3	-0.37907	0.088172	0.13061	0.46339	zinc finger, ZZ-type containing 3 [Source:HGNC Symbol;Acc:HGNC:24523]
ENSG00000100139	MICALL1	-0.17418	0.088255	0.14336	0.097581	MICAL like 1 [Source:HGNC Symbol;Acc:HGNC:29804]
ENSG00000085117	CD82	0.31601	0.08843	-0.25596	0.22144	CD82 molecule [Source:HGNC Symbol;Acc:HGNC:6210]
ENSG00000118257	NRP2	-0.30261	0.088468	-0.17607	0.54251	neuropilin 2 [Source:HGNC Symbol;Acc:HGNC:8005]
ENSG00000151458	ANKRD50	-0.36768	0.088529	-0.23429	0.46781	ankyrin repeat domain 50 [Source:HGNC Symbol;Acc:HGNC:29223]
ENSG00000133816	MICAL2	-0.17653	0.08883	-0.34955	0.019792	microtubule associated monooxygenase, calponin and LIM domain containing 2 [Source:HGNC Symbol;Acc:HGNC:24693]
ENSG00000143776	CDC42BPA	-0.36744	0.089151	0.14044	0.42562	CDC42 binding protein kinase alpha (DMPK-like) [Source:HGNC Symbol;Acc:HGNC:1737]
ENSG00000176871	WSB2	0.44079	0.089584	-0.25501	0.38531	WD repeat and SOCS box containing 2 [Source:HGNC Symbol;Acc:HGNC:19222]
ENSG00000128989	ARPP19	0.25607	0.089693	-0.1337	0.5279	cAMP regulated phosphoprotein 19kDa [Source:HGNC Symbol;Acc:HGNC:16967]
ENSG00000100003	SEC14L2	0.59779	0.089773	0.35942	0.15132	SEC14-like lipid binding 2 [Source:HGNC Symbol;Acc:HGNC:10699]
ENSG00000143507	DUSP10	1.2711	0.090183	-0.21242	0.78954	dual specificity phosphatase 10 [Source:HGNC Symbol;Acc:HGNC:3065]
ENSG00000105887	MTPN	0.26518	0.090214	-0.21822	0.22998	myotrophin [Source:HGNC Symbol;Acc:HGNC:15667]
ENSG00000137692	DCUN1D5	-0.30291	0.090545	-0.11468	0.75335	DCN1, defective in cullin neddylation 1, domain containing 5 [Source:HGNC Symbol;Acc:HGNC:28409]
ENSG00000143147	GPR161	0.56112	0.090751	0.05351	0.71643	G protein-coupled receptor 161 [Source:HGNC Symbol;Acc:HGNC:23694]
ENSG00000185246	PRPF39	-0.45249	0.090841	0.087873	0.6455	pre-mRNA processing factor 39 [Source:HGNC Symbol;Acc:HGNC:20314]
ENSG00000105281	SLC1A5	-0.14766	0.0912	-0.043344	0.95186	solute carrier family 1 (neutral amino acid transporter), member 5 [Source:HGNC Symbol;Acc:HGNC:10943]
ENSG00000144824	PHLDB2	-0.18615	0.091208	-0.12836	0.54792	pleckstrin homology-like domain, family B, member 2 [Source:HGNC Symbol;Acc:HGNC:29573]
ENSG00000173599	PC	0.47169	0.091244	-0.20797	0.52982	pyruvate carboxylase [Source:HGNC Symbol;Acc:HGNC:8636]
ENSG00000130066	SAT1	0.25923	0.091247	-0.28297	0.093453	spermidine/spermine N1-acetyltransferase 1 [Source:HGNC Symbol;Acc:HGNC:10540]
ENSG00000104131	EIF3J	-0.27285	0.091364	-0.057252	0.96739	eukaryotic translation initiation factor 3 subunit J [Source:HGNC Symbol;Acc:HGNC:3270]
ENSG00000178202	KDELC2	0.73725	0.091614	-0.053468	0.99189	KDEL motif containing 2 [Source:HGNC Symbol;Acc:HGNC:28496]
ENSG00000101126	ADNP	-0.28142	0.091635	0.039983	0.63367	activity-dependent neuroprotector homeobox [Source:HGNC Symbol;Acc:HGNC:15766]
ENSG00000196776	CD47	0.39223	0.091724	-0.30128	0.23933	CD47 molecule [Source:HGNC Symbol;Acc:HGNC:1682]
ENSG00000100941	PNN	-0.22427	0.091726	-0.15896	0.48577	pinin, desmosome associated protein [Source:HGNC Symbol;Acc:HGNC:9162]
ENSG00000126653	NSRP1	-0.45599	0.091777	0.1085	0.59945	nuclear speckle splicing regulatory protein 1 [Source:HGNC Symbol;Acc:HGNC:25305]
ENSG00000134954	ETS1	-0.13801	0.092294	-0.13737	0.38362	v-ets avian erythroblastosis virus E26 oncogene homolog 1 [Source:HGNC Symbol;Acc:HGNC:3488]
ENSG00000100422	CERK	1.0114	0.092311	-0.015794	0.94503	ceramide kinase [Source:HGNC Symbol;Acc:HGNC:19256]
ENSG00000099331	MYO9B	0.40845	0.092593	-0.23558	0.39957	myosin IXB [Source:HGNC Symbol;Acc:HGNC:7609]
ENSG00000054282	SDCCAG8	-0.48668	0.092953	0.19966	0.43333	serologically defined colon cancer antigen 8 [Source:HGNC Symbol;Acc:HGNC:10671]
ENSG00000136628	EPRS	-0.15698	0.093089	0.021817	0.51575	glutamyl-prolyl-tRNA synthetase [Source:HGNC Symbol;Acc:HGNC:3418]
ENSG00000166508	MCM7	0.25041	0.093462	-0.2603	0.11721	minichromosome maintenance complex component 7 [Source:HGNC Symbol;Acc:HGNC:6950]
ENSG00000100796	PPP4R3A	-0.26434	0.093836	0.059697	0.53819	protein phosphatase 4 regulatory subunit 3A [Source:HGNC Symbol;Acc:HGNC:20219]
ENSG00000019549	SNAI2	-0.22286	0.093839	0.37085	0.0033	snail family zinc finger 2 [Source:HGNC Symbol;Acc:HGNC:11094]
ENSG00000130939	UBE4B	0.55862	0.094218	0.19177	0.38702	ubiquitination factor E4B [Source:HGNC Symbol;Acc:HGNC:12500]
ENSG00000172086	KRCC1	-0.45708	0.094411	0.26488	0.28828	lysine-rich coiled-coil 1 [Source:HGNC Symbol;Acc:HGNC:28039]
ENSG00000114439	BBX	-0.28602	0.094939	0.18246	0.21774	bobby sox homolog (Drosophila) [Source:HGNC Symbol;Acc:HGNC:14422]
ENSG00000061938	TNK2	0.36034	0.09501	0.098927	0.42203	tyrosine kinase, non-receptor, 2 [Source:HGNC Symbol;Acc:HGNC:19297]
ENSG00000161921	CXCL16	0.6891	0.095047	-0.33247	0.44801	chemokine (C-X-C motif) ligand 16 [Source:HGNC Symbol;Acc:HGNC:16642]
ENSG00000126822	PLEKHG3	-0.2132	0.095421	-0.27789	0.1393	pleckstrin homology and RhoGEF domain containing G3 [Source:HGNC Symbol;Acc:HGNC:20364]
ENSG00000197312	DDI2	-0.36127	0.095427	0.14618	0.41238	DNA damage inducible 1 homolog 2 [Source:HGNC Symbol;Acc:HGNC:24578]
ENSG00000165119	HNRNPK	0.16858	0.095547	-0.15403	0.22481	heterogeneous nuclear ribonucleoprotein K [Source:HGNC Symbol;Acc:HGNC:5044]
ENSG00000197555	SIPA1L1	-0.34115	0.096044	0.098971	0.51435	signal-induced proliferation-associated 1 like 1 [Source:HGNC Symbol;Acc:HGNC:20284]
ENSG00000114541	FRMD4B	-0.26939	0.096264	-0.024369	0.8912	FERM domain containing 4B [Source:HGNC Symbol;Acc:HGNC:24886]
ENSG00000185950	IRS2	-0.42954	0.096414	-0.46645	0.18913	insulin receptor substrate 2 [Source:HGNC Symbol;Acc:HGNC:6126]
ENSG00000108854	SMURF2	0.29154	0.097221	-0.6702	0.00029243	SMAD specific E3 ubiquitin protein ligase 2 [Source:HGNC Symbol;Acc:HGNC:16809]
ENSG00000135686	KLHL36	0.46844	0.09726	-0.042513	0.97696	kelch like family member 36 [Source:HGNC Symbol;Acc:HGNC:17844]
ENSG00000232810		3.3223	0.097293	-0.5457	0.68526
ENSG00000105993	DNAJB6	0.34335	0.098026	0.02512	0.678	DnaJ heat shock protein family (Hsp40) member B6 [Source:HGNC Symbol;Acc:HGNC:14888]
ENSG00000156515	HK1	0.24273	0.098047	-0.25952	0.11146	hexokinase 1 [Source:HGNC Symbol;Acc:HGNC:4922]
ENSG00000225855	RUSC1-AS1	1.2424	0.098098	0.11498	0.77631	RUSC1 antisense RNA 1 [Source:HGNC Symbol;Acc:HGNC:26680]
ENSG00000188529	SRSF10	-0.23775	0.098511	0.011221	0.71078	serine/arginine-rich splicing factor 10 [Source:HGNC Symbol;Acc:HGNC:16713]
ENSG00000099968	BCL2L13	-0.29946	0.098563	0.081669	0.51684	BCL2-like 13 (apoptosis facilitator) [Source:HGNC Symbol;Acc:HGNC:17164]
ENSG00000166250	CLMP	0.73098	0.098747	-0.45098	0.3229	CXADR-like membrane protein [Source:HGNC Symbol;Acc:HGNC:24039]
ENSG00000182585	EPGN	0.69222	0.098765	-0.47564	0.27223	epithelial mitogen [Source:HGNC Symbol;Acc:HGNC:17470]
ENSG00000166289	PLEKHF1	1.123	0.098891	-0.51266	0.43751	pleckstrin homology and FYVE domain containing 1 [Source:HGNC Symbol;Acc:HGNC:20764]
ENSG00000103187	COTL1	-0.17754	0.098905	-0.19416	0.26581	coactosin-like F-actin binding protein 1 [Source:HGNC Symbol;Acc:HGNC:18304]
ENSG00000116199	FAM20B	0.45983	0.099461	-0.17755	0.6099	family with sequence similarity 20 member B [Source:HGNC Symbol;Acc:HGNC:23017]
ENSG00000181577	C6orf223	1.746	0.099598	-0.42258	0.65226	chromosome 6 open reading frame 223 [Source:HGNC Symbol;Acc:HGNC:28692]
ENSG00000177106	EPS8L2	0.36194	0.10007	0.33022	0.036153	EPS8-like 2 [Source:HGNC Symbol;Acc:HGNC:21296]
ENSG00000186834	HEXIM1	0.41275	0.10024	-0.087243	0.86582	hexamethylene bis-acetamide inducible 1 [Source:HGNC Symbol;Acc:HGNC:24953]
ENSG00000002834	LASP1	0.24427	0.10046	-0.12873	0.5452	LIM and SH3 protein 1 [Source:HGNC Symbol;Acc:HGNC:6513]
ENSG00000188938	FAM120AOS	-0.49379	0.10148	0.076754	0.70881	family with sequence similarity 120A opposite strand [Source:HGNC Symbol;Acc:HGNC:23389]
ENSG00000164338	UTP15	-0.43547	0.10172	-0.11348	0.83565	UTP15, U3 small nucleolar ribonucleoprotein, homolog (S. cerevisiae) [Source:HGNC Symbol;Acc:HGNC:25758]
ENSG00000086061	DNAJA1	0.46596	0.10175	-0.59341	0.047783	DnaJ heat shock protein family (Hsp40) member A1 [Source:HGNC Symbol;Acc:HGNC:5229]
ENSG00000113732	ATP6V0E1	0.44828	0.10192	-0.2066	0.52603	ATPase, H+ transporting, lysosomal 9kDa, V0 subunit e1 [Source:HGNC Symbol;Acc:HGNC:863]
ENSG00000189001	SBSN	1.4618	0.10209	-0.53995	0.51114	suprabasin [Source:HGNC Symbol;Acc:HGNC:24950]
ENSG00000136854	STXBP1	0.63811	0.10272	-0.29866	0.48071	syntaxin binding protein 1 [Source:HGNC Symbol;Acc:HGNC:11444]
ENSG00000080503	SMARCA2	-0.34473	0.10279	0.30659	0.116	SWI/SNF related, matrix associated, actin dependent regulator of chromatin, subfamily a, member 2 [Source:HGNC Symbol;Acc:HGNC:11098]
ENSG00000160007	ARHGAP35	-0.23103	0.10283	0.1492	0.20822	Rho GTPase activating protein 35 [Source:HGNC Symbol;Acc:HGNC:4591]
ENSG00000081277	PKP1	-0.11708	0.10326	0.17895	0.0074565	plakophilin 1 [Source:HGNC Symbol;Acc:HGNC:9023]
ENSG00000131650	KREMEN2	0.85525	0.1033	0.1021	0.72425	kringle containing transmembrane protein 2 [Source:HGNC Symbol;Acc:HGNC:18797]
ENSG00000113140	SPARC	0.26546	0.10376	0.089824	0.31484	secreted protein, acidic, cysteine-rich (osteonectin) [Source:HGNC Symbol;Acc:HGNC:11219]
ENSG00000132003	ZSWIM4	1.0076	0.10396	-0.34704	0.57971	zinc finger, SWIM-type containing 4 [Source:HGNC Symbol;Acc:HGNC:25704]
ENSG00000040608	RTN4R	1.2123	0.10419	-0.5181	0.46797	reticulon 4 receptor [Source:HGNC Symbol;Acc:HGNC:18601]
ENSG00000153922	CHD1	-0.31483	0.10427	-0.1368	0.69821	chromodomain helicase DNA binding protein 1 [Source:HGNC Symbol;Acc:HGNC:1915]
ENSG00000183283	DAZAP2	0.382	0.10446	-0.16783	0.57614	DAZ associated protein 2 [Source:HGNC Symbol;Acc:HGNC:2684]
ENSG00000163348	PYGO2	-0.39889	0.10456	0.28802	0.20184	pygopus family PHD finger 2 [Source:HGNC Symbol;Acc:HGNC:30257]
ENSG00000184363	PKP3	-0.14275	0.10483	-0.040411	0.93029	plakophilin 3 [Source:HGNC Symbol;Acc:HGNC:9025]
ENSG00000160293	VAV2	-0.253	0.10494	0.41766	0.0047362	vav guanine nucleotide exchange factor 2 [Source:HGNC Symbol;Acc:HGNC:12658]
ENSG00000162704	ARPC5	0.28627	0.10557	-0.24399	0.22453	actin related protein 2/3 complex subunit 5 [Source:HGNC Symbol;Acc:HGNC:708]
ENSG00000141027	NCOR1	-0.2179	0.10581	0.06883	0.43855	nuclear receptor corepressor 1 [Source:HGNC Symbol;Acc:HGNC:7672]
ENSG00000183347	GBP6	0.99424	0.10596	0.24408	0.54222	guanylate binding protein family member 6 [Source:HGNC Symbol;Acc:HGNC:25395]
ENSG00000030419	IKZF2	0.51817	0.10636	-0.73387	0.030428	IKAROS family zinc finger 2 [Source:HGNC Symbol;Acc:HGNC:13177]
ENSG00000145284	SCD5	0.63818	0.10638	0.29779	0.28033	stearoyl-CoA desaturase 5 [Source:HGNC Symbol;Acc:HGNC:21088]
ENSG00000078399	HOXA9	-0.43457	0.10651	0.13826	0.52815	homeobox A9 [Source:HGNC Symbol;Acc:HGNC:5109]
ENSG00000253352	TUG1	-0.30654	0.10657	0.087704	0.51692	taurine up-regulated 1 (non-protein coding) [Source:HGNC Symbol;Acc:HGNC:26066]
ENSG00000056097	ZFR	-0.24808	0.10716	-0.011784	0.82962	zinc finger RNA binding protein [Source:HGNC Symbol;Acc:HGNC:17277]
ENSG00000102710	SUPT20H	-0.37576	0.1072	-0.024062	0.92301	SPT20 homolog, SAGA complex component [Source:HGNC Symbol;Acc:HGNC:20596]
ENSG00000167772	ANGPTL4	1.5158	0.10732	-1.0494	0.23982	angiopoietin like 4 [Source:HGNC Symbol;Acc:HGNC:16039]
ENSG00000213853	EMP2	0.48227	0.10747	-0.043153	0.9802	epithelial membrane protein 2 [Source:HGNC Symbol;Acc:HGNC:3334]
ENSG00000155100	OTUD6B	-0.46031	0.10767	-0.3046	0.45652	OTU domain containing 6B [Source:HGNC Symbol;Acc:HGNC:24281]
ENSG00000171552	BCL2L1	-0.26698	0.10793	-0.448	0.051041	BCL2-like 1 [Source:HGNC Symbol;Acc:HGNC:992]
ENSG00000122729	ACO1	0.5157	0.10828	-0.11114	0.82864	aconitase 1 [Source:HGNC Symbol;Acc:HGNC:117]
ENSG00000175866	BAIAP2	-0.25794	0.10836	0.29244	0.04919	BAI1-associated protein 2 [Source:HGNC Symbol;Acc:HGNC:947]
ENSG00000164134	NAA15	-0.23742	0.1084	-0.11136	0.72044	N(alpha)-acetyltransferase 15, NatA auxiliary subunit [Source:HGNC Symbol;Acc:HGNC:30782]
ENSG00000106070	GRB10	-0.39167	0.1085	0.22374	0.30333	growth factor receptor bound protein 10 [Source:HGNC Symbol;Acc:HGNC:4564]
ENSG00000117906	RCN2	0.44204	0.10869	-0.076161	0.91331	reticulocalbin 2 [Source:HGNC Symbol;Acc:HGNC:9935]
ENSG00000170385	SLC30A1	-0.28067	0.10896	-0.28255	0.26473	solute carrier family 30 (zinc transporter), member 1 [Source:HGNC Symbol;Acc:HGNC:11012]
ENSG00000100241	SBF1	0.29635	0.10898	0.0024455	0.74537	SET binding factor 1 [Source:HGNC Symbol;Acc:HGNC:10542]
ENSG00000155438	NIFK	-0.4249	0.10907	0.10028	0.61149	nucleolar protein interacting with the FHA domain of MKI67 [Source:HGNC Symbol;Acc:HGNC:17838]
ENSG00000211445	GPX3	0.80713	0.10908	-0.19355	0.74217	glutathione peroxidase 3 [Source:HGNC Symbol;Acc:HGNC:4555]
ENSG00000160213	CSTB	0.3973	0.1092	-0.18061	0.55763	cystatin B [Source:HGNC Symbol;Acc:HGNC:2482]
ENSG00000087074	PPP1R15A	0.26913	0.10993	-0.42311	0.017115	protein phosphatase 1 regulatory subunit 15A [Source:HGNC Symbol;Acc:HGNC:14375]
ENSG00000142230	SAE1	-0.2233	0.10999	-0.0011758	0.7623	SUMO1 activating enzyme subunit 1 [Source:HGNC Symbol;Acc:HGNC:30660]
ENSG00000140104	C14orf79	-0.55567	0.11031	0.18238	0.54745	chromosome 14 open reading frame 79 [Source:HGNC Symbol;Acc:HGNC:20126]
ENSG00000169564	PCBP1	0.47487	0.11068	-0.47945	0.12675	poly(rC) binding protein 1 [Source:HGNC Symbol;Acc:HGNC:8647]
ENSG00000070756	PABPC1	-0.081556	0.11073	0.0080889	0.38795	poly(A) binding protein, cytoplasmic 1 [Source:HGNC Symbol;Acc:HGNC:8554]
ENSG00000230989	HSBP1	0.34925	0.11087	-0.10912	0.76006	heat shock factor binding protein 1 [Source:HGNC Symbol;Acc:HGNC:5203]
ENSG00000177732	SOX12	-0.41099	0.11163	0.13143	0.52643	SRY-box 12 [Source:HGNC Symbol;Acc:HGNC:11198]
ENSG00000111912	NCOA7	0.4304	0.1119	0.20761	0.25857	nuclear receptor coactivator 7 [Source:HGNC Symbol;Acc:HGNC:21081]
ENSG00000137094	DNAJB5	0.72585	0.11217	-0.64138	0.17208	DnaJ heat shock protein family (Hsp40) member B5 [Source:HGNC Symbol;Acc:HGNC:14887]
ENSG00000094796	KRT31	0.58314	0.11236	-0.12657	0.81227	keratin 31, type I [Source:HGNC Symbol;Acc:HGNC:6448]
ENSG00000177565	TBL1XR1	-0.24662	0.11265	0.25327	0.074405	transducin (beta)-like 1 X-linked receptor 1 [Source:HGNC Symbol;Acc:HGNC:29529]
ENSG00000102996	MMP15	0.93052	0.11279	-0.54116	0.3554	matrix metallopeptidase 15 [Source:HGNC Symbol;Acc:HGNC:7161]
ENSG00000167123	CERCAM	0.4802	0.11371	0.35024	0.10755	cerebral endothelial cell adhesion molecule [Source:HGNC Symbol;Acc:HGNC:23723]
ENSG00000044115	CTNNA1	0.18819	0.11404	-0.094494	0.65908	catenin alpha 1 [Source:HGNC Symbol;Acc:HGNC:2509]
ENSG00000005007	UPF1	-0.18438	0.1146	-0.037081	0.92669	UPF1 regulator of nonsense transcripts homolog (yeast) [Source:HGNC Symbol;Acc:HGNC:9962]
ENSG00000204256	BRD2	-0.18042	0.11465	0.042905	0.48403	bromodomain containing 2 [Source:HGNC Symbol;Acc:HGNC:1103]
ENSG00000149418	ST14	0.28469	0.11479	-0.20674	0.33284	suppression of tumorigenicity 14 [Source:HGNC Symbol;Acc:HGNC:11344]
ENSG00000113368	LMNB1	0.5006	0.11486	-0.26329	0.45924	lamin B1 [Source:HGNC Symbol;Acc:HGNC:6637]
ENSG00000100814	CCNB1IP1	-0.3232	0.11496	0.091065	0.53789	cyclin B1 interacting protein 1, E3 ubiquitin protein ligase [Source:HGNC Symbol;Acc:HGNC:19437]
ENSG00000118242	MREG	0.59025	0.11518	-0.51946	0.18363	melanoregulin [Source:HGNC Symbol;Acc:HGNC:25478]
ENSG00000149273	RPS3	0.10296	0.11531	-0.085355	0.47181	ribosomal protein S3 [Source:HGNC Symbol;Acc:HGNC:10420]
ENSG00000100320	RBFOX2	-0.19161	0.11563	0.061178	0.42758	RNA binding protein, fox-1 homolog (C. elegans) 2 [Source:HGNC Symbol;Acc:HGNC:9906]
ENSG00000129422	MTUS1	-0.38007	0.11563	0.46891	0.039551	microtubule associated tumor suppressor 1 [Source:HGNC Symbol;Acc:HGNC:29789]
ENSG00000046604	DSG2	-0.14262	0.11566	0.14023	0.072261	desmoglein 2 [Source:HGNC Symbol;Acc:HGNC:3049]
ENSG00000264230	ANXA8L1	0.30157	0.11608	0.54884	7.89e-05	annexin A8-like 1 [Source:HGNC Symbol;Acc:HGNC:23334]
ENSG00000169991	IFFO2	-0.25297	0.11631	-0.19949	0.43058	intermediate filament family orphan 2 [Source:HGNC Symbol;Acc:HGNC:27006]
ENSG00000197958	RPL12	-0.088092	0.11639	-0.085754	0.62306	ribosomal protein L12 [Source:HGNC Symbol;Acc:HGNC:10302]
ENSG00000118873	RAB3GAP2	-0.31292	0.11653	0.054879	0.64019	RAB3 GTPase activating non-catalytic protein subunit 2 [Source:HGNC Symbol;Acc:HGNC:17168]
ENSG00000126267	COX6B1	0.42005	0.11663	-0.13346	0.72583	cytochrome c oxidase subunit VIb polypeptide 1 (ubiquitous) [Source:HGNC Symbol;Acc:HGNC:2280]
ENSG00000179820	MYADM	0.61645	0.11681	-0.41258	0.31724	myeloid-associated differentiation marker [Source:HGNC Symbol;Acc:HGNC:7544]
ENSG00000100852	ARHGAP5	-0.23574	0.11683	0.070693	0.47854	Rho GTPase activating protein 5 [Source:HGNC Symbol;Acc:HGNC:675]
ENSG00000267100	ILF3-AS1	-0.69787	0.1169	0.27043	0.51681	ILF3 antisense RNA 1 (head to head) [Source:HGNC Symbol;Acc:HGNC:27115]
ENSG00000162729	IGSF8	0.5395	0.11734	-0.24566	0.52893	immunoglobulin superfamily member 8 [Source:HGNC Symbol;Acc:HGNC:17813]
ENSG00000105953	OGDH	0.30246	0.1174	-0.25957	0.23188	oxoglutarate (alpha-ketoglutarate) dehydrogenase (lipoamide) [Source:HGNC Symbol;Acc:HGNC:8124]
ENSG00000141682	PMAIP1	0.413	0.11743	-0.58633	0.035135	phorbol-12-myristate-13-acetate-induced protein 1 [Source:HGNC Symbol;Acc:HGNC:9108]
ENSG00000125534	PPDPF	-0.25533	0.11748	0.12661	0.33229	pancreatic progenitor cell differentiation and proliferation factor [Source:HGNC Symbol;Acc:HGNC:16142]
ENSG00000163625	WDFY3	-0.29973	0.1175	0.076332	0.55637	WD repeat and FYVE domain containing 3 [Source:HGNC Symbol;Acc:HGNC:20751]
ENSG00000103326	CAPN15	-0.24034	0.11812	-0.12758	0.66454	calpain 15 [Source:HGNC Symbol;Acc:HGNC:11182]
ENSG00000160584	SIK3	-0.41708	0.11825	0.014767	0.83081	SIK family kinase 3 [Source:HGNC Symbol;Acc:HGNC:29165]
ENSG00000106799	TGFBR1	0.43311	0.11848	0.055711	0.66	transforming growth factor beta receptor I [Source:HGNC Symbol;Acc:HGNC:11772]
ENSG00000156030	ELMSAN1	-0.25219	0.11876	0.0032782	0.77378	ELM2 and Myb/SANT-like domain containing 1 [Source:HGNC Symbol;Acc:HGNC:19853]
ENSG00000115839	RAB3GAP1	-0.22617	0.11885	0.21851	0.093866	RAB3 GTPase activating protein catalytic subunit 1 [Source:HGNC Symbol;Acc:HGNC:17063]
ENSG00000143198	MGST3	0.54508	0.11886	-0.11846	0.8237	microsomal glutathione S-transferase 3 [Source:HGNC Symbol;Acc:HGNC:7064]
ENSG00000160917	CPSF4	-0.41655	0.11892	0.22737	0.34077	cleavage and polyadenylation specific factor 4 [Source:HGNC Symbol;Acc:HGNC:2327]
ENSG00000156697	UTP14A	-0.42483	0.11933	0.011538	0.84266	UTP14A small subunit processome component [Source:HGNC Symbol;Acc:HGNC:10665]
ENSG00000171608	PIK3CD	0.56372	0.11943	-0.10521	0.86157	phosphatidylinositol-4,5-bisphosphate 3-kinase catalytic subunit delta [Source:HGNC Symbol;Acc:HGNC:8977]
ENSG00000071967	CYBRD1	0.5541	0.12034	0.024922	0.80813	cytochrome b reductase 1 [Source:HGNC Symbol;Acc:HGNC:20797]
ENSG00000011275	RNF216	-0.39897	0.12036	0.15648	0.46621	ring finger protein 216 [Source:HGNC Symbol;Acc:HGNC:21698]
ENSG00000223573	TINCR	1.2973	0.12045	0.58061	0.28495	tissue differentiation-inducing non-protein coding RNA [Source:HGNC Symbol;Acc:HGNC:14607]
ENSG00000131759	RARA	-0.61991	0.12047	-0.097343	0.9188	retinoic acid receptor, alpha [Source:HGNC Symbol;Acc:HGNC:9864]
ENSG00000134278	SPIRE1	-0.38297	0.12057	0.085372	0.62336	spire-type actin nucleation factor 1 [Source:HGNC Symbol;Acc:HGNC:30622]
ENSG00000091622	PITPNM3	-0.40225	0.12061	0.79331	0.00097499	PITPNM family member 3 [Source:HGNC Symbol;Acc:HGNC:21043]
ENSG00000100201	DDX17	0.21685	0.1207	0.10763	0.17803	DEAD (Asp-Glu-Ala-Asp) box helicase 17 [Source:HGNC Symbol;Acc:HGNC:2740]
ENSG00000176153	GPX2	1.6685	0.12073	-0.014953	0.96504	glutathione peroxidase 2 [Source:HGNC Symbol;Acc:HGNC:4554]
ENSG00000143549	TPM3	0.16208	0.12118	-0.12476	0.39326	tropomyosin 3 [Source:HGNC Symbol;Acc:HGNC:12012]
ENSG00000168137	SETD5	-0.21412	0.12118	-0.010875	0.80751	SET domain containing 5 [Source:HGNC Symbol;Acc:HGNC:25566]
ENSG00000169184	MN1	-0.51522	0.12129	0.6574	0.03656	meningioma (disrupted in balanced translocation) 1 [Source:HGNC Symbol;Acc:HGNC:7180]
ENSG00000030582	GRN	0.22177	0.12135	-0.054218	0.97056	granulin [Source:HGNC Symbol;Acc:HGNC:4601]
ENSG00000143933	CALM2	0.2386	0.12154	-0.21643	0.22447	calmodulin 2 (phosphorylase kinase, delta) [Source:HGNC Symbol;Acc:HGNC:1445]
ENSG00000173457	PPP1R14B	-0.14955	0.12179	-0.11604	0.57083	protein phosphatase 1 regulatory inhibitor subunit 14B [Source:HGNC Symbol;Acc:HGNC:9057]
ENSG00000084112	SSH1	-0.20969	0.12198	-0.24279	0.23578	slingshot protein phosphatase 1 [Source:HGNC Symbol;Acc:HGNC:30579]
ENSG00000198363	ASPH	0.24135	0.12207	-0.25761	0.13797	aspartate beta-hydroxylase [Source:HGNC Symbol;Acc:HGNC:757]
ENSG00000100504	PYGL	0.19679	0.12218	-0.15659	0.33257	phosphorylase, glycogen, liver [Source:HGNC Symbol;Acc:HGNC:9725]
ENSG00000167258	CDK12	-0.24839	0.12228	-0.052382	0.9883	cyclin-dependent kinase 12 [Source:HGNC Symbol;Acc:HGNC:24224]
ENSG00000204152	TIMM23B	-0.62525	0.12326	-0.1094	0.90024	translocase of inner mitochondrial membrane 23 homolog B (yeast) [Source:HGNC Symbol;Acc:HGNC:23581]
ENSG00000138162	TACC2	-0.46492	0.12363	0.55837	0.05073	transforming, acidic coiled-coil containing protein 2 [Source:HGNC Symbol;Acc:HGNC:11523]
ENSG00000165891	E2F7	-0.29412	0.12377	0.089535	0.51415	E2F transcription factor 7 [Source:HGNC Symbol;Acc:HGNC:23820]
ENSG00000061676	NCKAP1	0.20669	0.12378	-0.036733	0.91012	NCK-associated protein 1 [Source:HGNC Symbol;Acc:HGNC:7666]
ENSG00000170786	SDR16C5	0.86137	0.12381	-0.29911	0.61161	short chain dehydrogenase/reductase family 16C, member 5 [Source:HGNC Symbol;Acc:HGNC:30311]
ENSG00000186832	KRT16	-0.13804	0.12388	0.51764	7.93e-09	keratin 16, type I [Source:HGNC Symbol;Acc:HGNC:6423]
ENSG00000059758	CDK17	-0.30513	0.12393	-0.46159	0.09063	cyclin-dependent kinase 17 [Source:HGNC Symbol;Acc:HGNC:8750]
ENSG00000167721	TSR1	-0.25034	0.12406	-0.21642	0.38694	TSR1, 20S rRNA accumulation, homolog (S. cerevisiae) [Source:HGNC Symbol;Acc:HGNC:25542]
ENSG00000197912	SPG7	0.40735	0.12471	-0.081756	0.89129	spastic paraplegia 7 (pure and complicated autosomal recessive) [Source:HGNC Symbol;Acc:HGNC:11237]
ENSG00000055332	EIF2AK2	0.29466	0.12505	-0.44218	0.029249	eukaryotic translation initiation factor 2 alpha kinase 2 [Source:HGNC Symbol;Acc:HGNC:9437]
ENSG00000168453	HR	0.33463	0.12531	0.40023	0.011244	hair growth associated [Source:HGNC Symbol;Acc:HGNC:5172]
ENSG00000011454	RABGAP1	-0.31243	0.12546	0.21913	0.22664	RAB GTPase activating protein 1 [Source:HGNC Symbol;Acc:HGNC:17155]
ENSG00000128908	INO80	-0.32372	0.12564	0.071369	0.60852	INO80 complex subunit [Source:HGNC Symbol;Acc:HGNC:26956]
ENSG00000110660	SLC35F2	-0.28344	0.12567	0.058733	0.60222	solute carrier family 35 member F2 [Source:HGNC Symbol;Acc:HGNC:23615]
ENSG00000072778	ACADVL	0.24167	0.1257	0.00090418	0.70903	acyl-CoA dehydrogenase, very long chain [Source:HGNC Symbol;Acc:HGNC:92]
ENSG00000124571	XPO5	-0.28876	0.12607	-0.12258	0.73893	exportin 5 [Source:HGNC Symbol;Acc:HGNC:17675]
ENSG00000205476	CCDC85C	-0.32687	0.12613	0.18619	0.31387	coiled-coil domain containing 85C [Source:HGNC Symbol;Acc:HGNC:35459]
ENSG00000183624	HMCES	0.37	0.12637	-0.10195	0.80783	5-hydroxymethylcytosine (hmC) binding, ES cell-specific [Source:HGNC Symbol;Acc:HGNC:24446]
ENSG00000181472	ZBTB2	-0.47057	0.12643	0.01754	0.84714	zinc finger and BTB domain containing 2 [Source:HGNC Symbol;Acc:HGNC:20868]
ENSG00000234127	TRIM26	-0.30345	0.12693	0.024374	0.74137	tripartite motif containing 26 [Source:HGNC Symbol;Acc:HGNC:12962]
ENSG00000182541	LIMK2	-0.25609	0.12704	0.31953	0.041277	LIM domain kinase 2 [Source:HGNC Symbol;Acc:HGNC:6614]
ENSG00000049618	ARID1B	-0.32842	0.12708	0.19702	0.29472	AT-rich interaction domain 1B [Source:HGNC Symbol;Acc:HGNC:18040]
ENSG00000159388	BTG2	0.44639	0.12728	0.34221	0.10305	BTG family member 2 [Source:HGNC Symbol;Acc:HGNC:1131]
ENSG00000109193	SULT1E1	-1.0631	0.12766	0.8317	0.23342	sulfotransferase family 1E member 1 [Source:HGNC Symbol;Acc:HGNC:11377]
ENSG00000128915	ICE2	-0.34544	0.12772	0.09088	0.57785	interactor of little elongation complex ELL subunit 2 [Source:HGNC Symbol;Acc:HGNC:29885]
ENSG00000049245	VAMP3	0.33769	0.12796	-0.17319	0.53526	vesicle associated membrane protein 3 [Source:HGNC Symbol;Acc:HGNC:12644]
ENSG00000196504	PRPF40A	-0.19732	0.12804	-0.087435	0.80413	pre-mRNA processing factor 40 homolog A [Source:HGNC Symbol;Acc:HGNC:16463]
ENSG00000116478	HDAC1	0.28556	0.12818	-0.11413	0.69776	histone deacetylase 1 [Source:HGNC Symbol;Acc:HGNC:4852]
ENSG00000141503	MINK1	-0.13617	0.12825	0.15786	0.047276	misshapen-like kinase 1 [Source:HGNC Symbol;Acc:HGNC:17565]
ENSG00000254087	LYN	0.89498	0.12825	-0.39401	0.50988	LYN proto-oncogene, Src family tyrosine kinase [Source:HGNC Symbol;Acc:HGNC:6735]
ENSG00000164400	CSF2	5.6871	0.12942	-1.9746	0.32453	colony stimulating factor 2 (granulocyte-macrophage) [Source:HGNC Symbol;Acc:HGNC:2434]
ENSG00000177479	ARIH2	-0.29006	0.1297	0.070848	0.57424	ariadne RBR E3 ubiquitin protein ligase 2 [Source:HGNC Symbol;Acc:HGNC:690]
ENSG00000109686	SH3D19	-0.3089	0.12981	0.013777	0.78308	SH3 domain containing 19 [Source:HGNC Symbol;Acc:HGNC:30418]
ENSG00000072110	ACTN1	0.12685	0.13013	-0.23814	0.0061498	actinin, alpha 1 [Source:HGNC Symbol;Acc:HGNC:163]
ENSG00000164023	SGMS2	0.47606	0.13023	-0.29926	0.3866	sphingomyelin synthase 2 [Source:HGNC Symbol;Acc:HGNC:28395]
ENSG00000135387	CAPRIN1	-0.15226	0.13043	-0.098091	0.68986	cell cycle associated protein 1 [Source:HGNC Symbol;Acc:HGNC:6743]
ENSG00000107815	C10orf2	-0.45066	0.13119	-0.089692	0.90737	chromosome 10 open reading frame 2 [Source:HGNC Symbol;Acc:HGNC:1160]
ENSG00000168071	CCDC88B	0.67304	0.13123	0.52516	0.098293	coiled-coil domain containing 88B [Source:HGNC Symbol;Acc:HGNC:26757]
ENSG00000206527	HACD2	-0.20966	0.13141	0.32551	0.013151	3-hydroxyacyl-CoA dehydratase 2 [Source:HGNC Symbol;Acc:HGNC:9640]
ENSG00000144161	ZC3H8	-0.55696	0.13185	0.32739	0.34537	zinc finger CCCH-type containing 8 [Source:HGNC Symbol;Acc:HGNC:30941]
ENSG00000107130	NCS1	0.38128	0.13189	0.0048902	0.80469	neuronal calcium sensor 1 [Source:HGNC Symbol;Acc:HGNC:3953]
ENSG00000281162	LINC01127	2.0024	0.13196	-0.47808	0.66954	long intergenic non-protein coding RNA 1127 [Source:HGNC Symbol;Acc:HGNC:49292]
ENSG00000104824	HNRNPL	-0.18674	0.132	-0.027001	0.87554	heterogeneous nuclear ribonucleoprotein L [Source:HGNC Symbol;Acc:HGNC:5045]
ENSG00000008394	MGST1	0.65302	0.13204	-0.089441	0.91597	microsomal glutathione S-transferase 1 [Source:HGNC Symbol;Acc:HGNC:7061]
ENSG00000071242	RPS6KA2	-0.43742	0.13229	0.23044	0.37618	ribosomal protein S6 kinase, 90kDa, polypeptide 2 [Source:HGNC Symbol;Acc:HGNC:10431]
ENSG00000132382	MYBBP1A	-0.22686	0.1324	-0.17717	0.47432	MYB binding protein (P160) 1a [Source:HGNC Symbol;Acc:HGNC:7546]
ENSG00000114019	AMOTL2	-0.19705	0.13249	0.17164	0.13247	angiomotin like 2 [Source:HGNC Symbol;Acc:HGNC:17812]
ENSG00000047410	TPR	-0.19049	0.13272	-0.06673	0.90863	translocated promoter region, nuclear basket protein [Source:HGNC Symbol;Acc:HGNC:12017]
ENSG00000141526	SLC16A3	0.37824	0.13281	-0.81996	0.0023393	solute carrier family 16 (monocarboxylate transporter), member 3 [Source:HGNC Symbol;Acc:HGNC:10924]
ENSG00000149657	LSM14B	-0.40847	0.13327	0.22974	0.34516	LSM family member 14B [Source:HGNC Symbol;Acc:HGNC:15887]
ENSG00000137574	TGS1	-0.37397	0.13344	-0.031582	0.94912	trimethylguanosine synthase 1 [Source:HGNC Symbol;Acc:HGNC:17843]
ENSG00000158195	WASF2	-0.17551	0.13355	0.056323	0.43352	WAS protein family member 2 [Source:HGNC Symbol;Acc:HGNC:12733]
ENSG00000105821	DNAJC2	-0.42146	0.13374	-0.21231	0.6224	DnaJ heat shock protein family (Hsp40) member C2 [Source:HGNC Symbol;Acc:HGNC:13192]
ENSG00000117713	ARID1A	-0.20557	0.13406	0.10329	0.32514	AT-rich interaction domain 1A [Source:HGNC Symbol;Acc:HGNC:11110]
ENSG00000162413	KLHL21	0.26079	0.13421	-0.31004	0.10059	kelch like family member 21 [Source:HGNC Symbol;Acc:HGNC:29041]
ENSG00000143799	PARP1	0.23714	0.13496	-0.24695	0.1648	poly(ADP-ribose) polymerase 1 [Source:HGNC Symbol;Acc:HGNC:270]
ENSG00000114391	RPL24	0.18561	0.13506	-0.20024	0.16231	ribosomal protein L24 [Source:HGNC Symbol;Acc:HGNC:10325]
ENSG00000138448	ITGAV	0.26978	0.13517	0.18628	0.11858	integrin subunit alpha V [Source:HGNC Symbol;Acc:HGNC:6150]
ENSG00000081320	STK17B	-0.4334	0.13525	0.10845	0.62416	serine/threonine kinase 17b [Source:HGNC Symbol;Acc:HGNC:11396]
ENSG00000100243	CYB5R3	0.27522	0.13537	-0.082087	0.8412	cytochrome b5 reductase 3 [Source:HGNC Symbol;Acc:HGNC:2873]
ENSG00000177302	TOP3A	-0.41737	0.13588	0.13649	0.54756	topoisomerase (DNA) III alpha [Source:HGNC Symbol;Acc:HGNC:11992]
ENSG00000148468	FAM171A1	0.781	0.13625	-0.27799	0.62225	family with sequence similarity 171 member A1 [Source:HGNC Symbol;Acc:HGNC:23522]
ENSG00000173432	SAA1	1.7778	0.13636	-0.74409	0.4785	serum amyloid A1 [Source:HGNC Symbol;Acc:HGNC:10513]
ENSG00000081041	CXCL2	1.3939	0.13644	-1.2863	0.16883	chemokine (C-X-C motif) ligand 2 [Source:HGNC Symbol;Acc:HGNC:4603]
ENSG00000005339	CREBBP	-0.27172	0.1365	0.20192	0.20912	CREB binding protein [Source:HGNC Symbol;Acc:HGNC:2348]
ENSG00000179111	HES7	-0.64918	0.13674	-0.48481	0.4275	hes family bHLH transcription factor 7 [Source:HGNC Symbol;Acc:HGNC:15977]
ENSG00000116260	QSOX1	-0.16148	0.13676	-0.16981	0.36132	quiescin sulfhydryl oxidase 1 [Source:HGNC Symbol;Acc:HGNC:9756]
ENSG00000178934	LGALS7B	0.28152	0.13707	0.21764	0.090661	lectin, galactoside-binding, soluble, 7B [Source:HGNC Symbol;Acc:HGNC:34447]
ENSG00000103257	SLC7A5	-0.024839	0.13724	0.20528	1.26e-15	solute carrier family 7 (amino acid transporter light chain, L system), member 5 [Source:HGNC Symbol;Acc:HGNC:11063]
ENSG00000170113	NIPA1	0.71878	0.13738	-0.74096	0.13898	non imprinted in Prader-Willi/Angelman syndrome 1 [Source:HGNC Symbol;Acc:HGNC:17043]
ENSG00000179262	RAD23A	-0.29439	0.1374	-0.0055548	0.84453	RAD23 homolog A, nucleotide excision repair protein [Source:HGNC Symbol;Acc:HGNC:9812]
ENSG00000109667	SLC2A9	-0.43593	0.13742	0.01446	0.84674	solute carrier family 2 (facilitated glucose transporter), member 9 [Source:HGNC Symbol;Acc:HGNC:13446]
ENSG00000144848	ATG3	-0.36752	0.1377	0.10674	0.56938	autophagy related 3 [Source:HGNC Symbol;Acc:HGNC:20962]
ENSG00000166886	NAB2	0.45078	0.1377	-0.24728	0.47423	NGFI-A binding protein 2 (EGR1 binding protein 2) [Source:HGNC Symbol;Acc:HGNC:7627]
ENSG00000169594	BNC1	-0.12173	0.1377	0.038362	0.37555	basonuclin 1 [Source:HGNC Symbol;Acc:HGNC:1081]
ENSG00000110841	PPFIBP1	-0.1913	0.13777	-0.067105	0.9082	PTPRF interacting protein, binding protein 1 (liprin beta 1) [Source:HGNC Symbol;Acc:HGNC:9249]
ENSG00000187498	COL4A1	-0.35246	0.13781	0.40472	0.069627	collagen, type IV, alpha 1 [Source:HGNC Symbol;Acc:HGNC:2202]
ENSG00000133884	DPF2	-0.3695	0.13816	0.062407	0.68774	D4, zinc and double PHD fingers family 2 [Source:HGNC Symbol;Acc:HGNC:9964]
ENSG00000173548	SNX33	-0.31443	0.13843	0.36708	0.064592	sorting nexin 33 [Source:HGNC Symbol;Acc:HGNC:28468]
ENSG00000122026	RPL21	0.1879	0.13845	-0.14374	0.38862	ribosomal protein L21 [Source:HGNC Symbol;Acc:HGNC:10313]
ENSG00000189057	FAM111B	1.1849	0.13876	-0.31175	0.69607	family with sequence similarity 111 member B [Source:HGNC Symbol;Acc:HGNC:24200]
ENSG00000148600	CDHR1	1.2587	0.13892	0.23659	0.65513	cadherin related family member 1 [Source:HGNC Symbol;Acc:HGNC:14550]
ENSG00000170955	PRKCDBP	0.29411	0.13908	0.14691	0.24265	protein kinase C, delta binding protein [Source:HGNC Symbol;Acc:HGNC:9400]
ENSG00000245532	NEAT1	0.14129	0.13956	0.3657	8.85e-09	nuclear paraspeckle assembly transcript 1 (non-protein coding) [Source:HGNC Symbol;Acc:HGNC:30815]
ENSG00000172845	SP3	-0.2477	0.13972	0.11588	0.37744	Sp3 transcription factor [Source:HGNC Symbol;Acc:HGNC:11208]
ENSG00000149925	ALDOA	0.16215	0.14014	-0.13794	0.34078	aldolase, fructose-bisphosphate A [Source:HGNC Symbol;Acc:HGNC:414]
ENSG00000158109	TPRG1L	0.6651	0.14027	0.15335	0.58863	tumor protein p63 regulated 1-like [Source:HGNC Symbol;Acc:HGNC:27007]
ENSG00000107581	EIF3A	-0.094765	0.14051	-0.048338	0.98713	eukaryotic translation initiation factor 3 subunit A [Source:HGNC Symbol;Acc:HGNC:3271]
ENSG00000131979	GCH1	0.95111	0.14056	-0.58382	0.36326	GTP cyclohydrolase 1 [Source:HGNC Symbol;Acc:HGNC:4193]
ENSG00000166326	TRIM44	-0.22976	0.14104	0.062326	0.5266	tripartite motif containing 44 [Source:HGNC Symbol;Acc:HGNC:19016]
ENSG00000111348	ARHGDIB	0.42435	0.14198	-0.54401	0.074241	Rho GDP dissociation inhibitor (GDI) beta [Source:HGNC Symbol;Acc:HGNC:679]
ENSG00000100345	MYH9	-0.032411	0.142	-0.10876	0.13341	myosin, heavy chain 9, non-muscle [Source:HGNC Symbol;Acc:HGNC:7579]
ENSG00000139926	FRMD6	-0.16989	0.14234	0.055417	0.43424	FERM domain containing 6 [Source:HGNC Symbol;Acc:HGNC:19839]
ENSG00000165934	CPSF2	-0.23125	0.14251	0.0087611	0.74586	cleavage and polyadenylation specific factor 2 [Source:HGNC Symbol;Acc:HGNC:2325]
ENSG00000196937	FAM3C	0.32806	0.14266	-0.37459	0.11824	family with sequence similarity 3 member C [Source:HGNC Symbol;Acc:HGNC:18664]
ENSG00000159216	RUNX1	-0.22326	0.14287	0.15855	0.22087	runt-related transcription factor 1 [Source:HGNC Symbol;Acc:HGNC:10471]
ENSG00000132953	XPO4	-0.26861	0.14326	-0.11742	0.75039	exportin 4 [Source:HGNC Symbol;Acc:HGNC:17796]
ENSG00000074181	NOTCH3	1.3389	0.14331	0.43606	0.46004	notch 3 [Source:HGNC Symbol;Acc:HGNC:7883]
ENSG00000102580	DNAJC3	0.42459	0.14344	-0.079541	0.90731	DnaJ heat shock protein family (Hsp40) member C3 [Source:HGNC Symbol;Acc:HGNC:9439]
ENSG00000185963	BICD2	0.28524	0.14362	-0.032708	0.92056	bicaudal D homolog 2 (Drosophila) [Source:HGNC Symbol;Acc:HGNC:17208]
ENSG00000136720	HS6ST1	0.49926	0.14364	0.032398	0.7808	heparan sulfate 6-O-sulfotransferase 1 [Source:HGNC Symbol;Acc:HGNC:5201]
ENSG00000145911	N4BP3	0.71065	0.14373	-0.61187	0.22109	NEDD4 binding protein 3 [Source:HGNC Symbol;Acc:HGNC:29852]
ENSG00000114378	HYAL1	1.5248	0.1438	-0.079111	0.97047	hyaluronoglucosaminidase 1 [Source:HGNC Symbol;Acc:HGNC:5320]
ENSG00000133316	WDR74	-0.35694	0.14387	-0.037401	0.96481	WD repeat domain 74 [Source:HGNC Symbol;Acc:HGNC:25529]
ENSG00000117394	SLC2A1	0.18479	0.14407	0.018197	0.52052	solute carrier family 2 (facilitated glucose transporter), member 1 [Source:HGNC Symbol;Acc:HGNC:11005]
ENSG00000170745	KCNS3	1.172	0.14411	-0.43545	0.57528	potassium voltage-gated channel, modifier subfamily S, member 3 [Source:HGNC Symbol;Acc:HGNC:6302]
ENSG00000264522	OTUD7B	-0.35076	0.14454	0.19185	0.3585	OTU deubiquitinase 7B [Source:HGNC Symbol;Acc:HGNC:16683]
ENSG00000089006	SNX5	-0.20509	0.14505	-0.10309	0.74652	sorting nexin 5 [Source:HGNC Symbol;Acc:HGNC:14969]
ENSG00000197217	ENTPD4	0.44729	0.14509	-0.087645	0.88878	ectonucleoside triphosphate diphosphohydrolase 4 [Source:HGNC Symbol;Acc:HGNC:14573]
ENSG00000270168	LA16c-380H5.3	0.84707	0.14513	0.21859	0.56603	-
ENSG00000105793	GTPBP10	-0.41208	0.14548	-0.11554	0.84034	GTP-binding protein 10 (putative) [Source:HGNC Symbol;Acc:HGNC:25106]
ENSG00000104231	ZFAND1	-0.32204	0.14562	0.043504	0.70786	zinc finger, AN1-type domain 1 [Source:HGNC Symbol;Acc:HGNC:25858]
ENSG00000132164	SLC6A11	0.66488	0.14571	-0.22096	0.67303	solute carrier family 6 (neurotransmitter transporter), member 11 [Source:HGNC Symbol;Acc:HGNC:11044]
ENSG00000163714	U2SURP	-0.17891	0.14588	-0.10298	0.7151	U2 snRNP-associated SURP domain containing [Source:HGNC Symbol;Acc:HGNC:30855]
ENSG00000261236	BOP1	-0.20609	0.14636	-0.26017	0.21877	block of proliferation 1 [Source:HGNC Symbol;Acc:HGNC:15519]
ENSG00000196205	EEF1A1P5	0.18857	0.14665	-0.034501	0.89007	eukaryotic translation elongation factor 1 alpha 1 pseudogene 5 [Source:HGNC Symbol;Acc:HGNC:3200]
ENSG00000089597	GANAB	-0.11575	0.14679	0.030809	0.40911	glucosidase, alpha; neutral AB [Source:HGNC Symbol;Acc:HGNC:4138]
ENSG00000132768	DPH2	-0.41327	0.14684	0.0067418	0.861	DPH2 homolog [Source:HGNC Symbol;Acc:HGNC:3004]
ENSG00000110218	PANX1	0.40326	0.14785	-0.50259	0.087723	pannexin 1 [Source:HGNC Symbol;Acc:HGNC:8599]
ENSG00000173473	SMARCC1	-0.20694	0.14788	-0.022848	0.87128	SWI/SNF related, matrix associated, actin dependent regulator of chromatin, subfamily c, member 1 [Source:HGNC Symbol;Acc:HGNC:11104]
ENSG00000196411	EPHB4	-0.19738	0.14802	0.053069	0.51125	EPH receptor B4 [Source:HGNC Symbol;Acc:HGNC:3395]
ENSG00000105063	PPP6R1	-0.23135	0.14884	-0.085022	0.84941	protein phosphatase 6 regulatory subunit 1 [Source:HGNC Symbol;Acc:HGNC:29195]
ENSG00000183604	SMG1P5	-1.0899	0.14899	0.69172	0.36799	SMG1 pseudogene 5 [Source:HGNC Symbol;Acc:HGNC:49862]
ENSG00000188064	WNT7B	0.96149	0.14907	-0.56325	0.39481	wingless-type MMTV integration site family member 7B [Source:HGNC Symbol;Acc:HGNC:12787]
ENSG00000110321	EIF4G2	-0.066817	0.14916	-0.003269	0.46587	eukaryotic translation initiation factor 4 gamma, 2 [Source:HGNC Symbol;Acc:HGNC:3297]
ENSG00000068366	ACSL4	0.24984	0.14921	-0.22955	0.2463	acyl-CoA synthetase long-chain family member 4 [Source:HGNC Symbol;Acc:HGNC:3571]
ENSG00000120137	PANK3	0.30719	0.14924	-0.1644	0.54707	pantothenate kinase 3 [Source:HGNC Symbol;Acc:HGNC:19365]
ENSG00000186716	BCR	-0.22449	0.14926	-0.21875	0.36187	breakpoint cluster region [Source:HGNC Symbol;Acc:HGNC:1014]
ENSG00000140262	TCF12	-0.25829	0.14944	0.15143	0.31171	transcription factor 12 [Source:HGNC Symbol;Acc:HGNC:11623]
ENSG00000133612	AGAP3	-0.22101	0.14945	0.20962	0.1266	ArfGAP with GTPase domain, ankyrin repeat and PH domain 3 [Source:HGNC Symbol;Acc:HGNC:16923]
ENSG00000102786	INTS6	-0.31167	0.14947	0.10518	0.51961	integrator complex subunit 6 [Source:HGNC Symbol;Acc:HGNC:14879]
ENSG00000106546	AHR	-0.33664	0.14949	0.20593	0.31616	aryl hydrocarbon receptor [Source:HGNC Symbol;Acc:HGNC:348]
ENSG00000148346	LCN2	1.3358	0.14975	-0.6164	0.4788	lipocalin 2 [Source:HGNC Symbol;Acc:HGNC:6526]
ENSG00000278540	ACACA	0.21995	0.14979	0.039673	0.48964	acetyl-CoA carboxylase alpha [Source:HGNC Symbol;Acc:HGNC:84]
ENSG00000115268	RPS15	0.1515	0.15034	-0.151	0.24986	ribosomal protein S15 [Source:HGNC Symbol;Acc:HGNC:10388]
ENSG00000077312	SNRPA	-0.347	0.15037	0.017204	0.80587	small nuclear ribonucleoprotein polypeptide A [Source:HGNC Symbol;Acc:HGNC:11151]
ENSG00000160818	GPATCH4	-0.33954	0.15079	-0.04467	0.9852	G-patch domain containing 4 [Source:HGNC Symbol;Acc:HGNC:25982]
ENSG00000159842	ABR	0.45025	0.15081	-0.066999	0.94997	active BCR-related [Source:HGNC Symbol;Acc:HGNC:81]
ENSG00000133106	EPSTI1	-0.67692	0.15094	-0.3282	0.63019	epithelial stromal interaction 1 (breast) [Source:HGNC Symbol;Acc:HGNC:16465]
ENSG00000119682	AREL1	0.44966	0.15099	-0.18632	0.62768	apoptosis resistant E3 ubiquitin protein ligase 1 [Source:HGNC Symbol;Acc:HGNC:20363]
ENSG00000100983	GSS	-0.25857	0.15101	0.11788	0.40434	glutathione synthetase [Source:HGNC Symbol;Acc:HGNC:4624]
ENSG00000052344	PRSS8	0.42198	0.15142	-0.14478	0.71768	protease, serine 8 [Source:HGNC Symbol;Acc:HGNC:9491]
ENSG00000100804	PSMB5	0.29068	0.15147	-0.18519	0.45541	proteasome subunit beta 5 [Source:HGNC Symbol;Acc:HGNC:9542]
ENSG00000166471	TMEM41B	0.36265	0.15172	-0.19111	0.53524	transmembrane protein 41B [Source:HGNC Symbol;Acc:HGNC:28948]
ENSG00000119714	GPR68	1.1325	0.15192	0.88158	0.08644	G protein-coupled receptor 68 [Source:HGNC Symbol;Acc:HGNC:4519]
ENSG00000023330	ALAS1	0.40505	0.152	-0.55035	0.065051	5'-aminolevulinate synthase 1 [Source:HGNC Symbol;Acc:HGNC:396]
ENSG00000118482	PHF3	-0.29923	0.15202	0.1116	0.48748	PHD finger protein 3 [Source:HGNC Symbol;Acc:HGNC:8921]
ENSG00000163930	BAP1	-0.18151	0.15204	-0.018227	0.83184	BRCA1 associated protein 1 [Source:HGNC Symbol;Acc:HGNC:950]
ENSG00000112249	ASCC3	-0.22519	0.15214	0.031835	0.64948	activating signal cointegrator 1 complex subunit 3 [Source:HGNC Symbol;Acc:HGNC:18697]
ENSG00000005001	PRSS22	1.4894	0.15238	-0.71171	0.4573	protease, serine 22 [Source:HGNC Symbol;Acc:HGNC:14368]
ENSG00000184216	IRAK1	-0.13542	0.1532	-0.061681	0.91692	interleukin 1 receptor associated kinase 1 [Source:HGNC Symbol;Acc:HGNC:6112]
ENSG00000198718	FAM179B	-0.59496	0.15336	0.35904	0.36353	family with sequence similarity 179 member B [Source:HGNC Symbol;Acc:HGNC:19959]
ENSG00000148296	SURF6	-0.30346	0.15349	-0.19582	0.55762	surfeit 6 [Source:HGNC Symbol;Acc:HGNC:11478]
ENSG00000124942	AHNAK	0.077338	0.15377	-0.10635	0.1279	AHNAK nucleoprotein [Source:HGNC Symbol;Acc:HGNC:347]
ENSG00000075785	RAB7A	0.17996	0.15378	-0.21122	0.13928	RAB7A, member RAS oncogene family [Source:HGNC Symbol;Acc:HGNC:9788]
ENSG00000168653	NDUFS5	0.26183	0.15381	-0.21262	0.32166	NADH:ubiquinone oxidoreductase subunit S5 [Source:HGNC Symbol;Acc:HGNC:7712]
ENSG00000197930	ERO1A	0.24421	0.15404	-0.31245	0.090938	endoplasmic reticulum oxidoreductase alpha [Source:HGNC Symbol;Acc:HGNC:13280]
ENSG00000065526	SPEN	-0.18614	0.15422	0.078039	0.39392	spen family transcriptional repressor [Source:HGNC Symbol;Acc:HGNC:17575]
ENSG00000163811	WDR43	-0.20977	0.15433	-0.22565	0.31843	WD repeat domain 43 [Source:HGNC Symbol;Acc:HGNC:28945]
ENSG00000107566	ERLIN1	-0.26723	0.15448	0.042963	0.66198	ER lipid raft associated 1 [Source:HGNC Symbol;Acc:HGNC:16947]
ENSG00000140564	FURIN	0.25575	0.15457	-0.09338	0.78122	furin (paired basic amino acid cleaving enzyme) [Source:HGNC Symbol;Acc:HGNC:8568]
ENSG00000159348	CYB5R1	0.33084	0.15503	0.027933	0.70044	cytochrome b5 reductase 1 [Source:HGNC Symbol;Acc:HGNC:13397]
ENSG00000116922	C1orf109	-0.39264	0.15506	-0.0028485	0.88095	chromosome 1 open reading frame 109 [Source:HGNC Symbol;Acc:HGNC:26039]
ENSG00000183010	PYCR1	-0.31267	0.15522	0.067141	0.63526	pyrroline-5-carboxylate reductase 1 [Source:HGNC Symbol;Acc:HGNC:9721]
ENSG00000183111	ARHGEF37	0.70747	0.15523	0.43504	0.21697	Rho guanine nucleotide exchange factor 37 [Source:HGNC Symbol;Acc:HGNC:34430]
ENSG00000172809	RPL38	0.19351	0.15536	-0.32214	0.024642	ribosomal protein L38 [Source:HGNC Symbol;Acc:HGNC:10349]
ENSG00000177283	FZD8	0.88817	0.15538	-1.0526	0.10735	frizzled class receptor 8 [Source:HGNC Symbol;Acc:HGNC:4046]
ENSG00000170185	USP38	-0.39804	0.15547	0.10768	0.61318	ubiquitin specific peptidase 38 [Source:HGNC Symbol;Acc:HGNC:20067]
ENSG00000158483	FAM86C1	-0.936	0.15613	0.52049	0.43124	family with sequence similarity 86 member C1 [Source:HGNC Symbol;Acc:HGNC:25561]
ENSG00000189280	GJB5	0.34877	0.15613	-0.44257	0.089701	gap junction protein beta 5 [Source:HGNC Symbol;Acc:HGNC:4287]
ENSG00000067082	KLF6	0.18494	0.15674	-0.3088	0.024751	Kruppel-like factor 6 [Source:HGNC Symbol;Acc:HGNC:2235]
ENSG00000139146	FAM60A	-0.24192	0.15678	-0.19667	0.46662	family with sequence similarity 60 member A [Source:HGNC Symbol;Acc:HGNC:30702]
ENSG00000106366	SERPINE1	0.18634	0.15707	0.74767	2.02e-16	serpin peptidase inhibitor, clade E (nexin, plasminogen activator inhibitor type 1), member 1 [Source:HGNC Symbol;Acc:HGNC:8583]
ENSG00000178726	THBD	0.47235	0.15717	-0.43972	0.21352	thrombomodulin [Source:HGNC Symbol;Acc:HGNC:11784]
ENSG00000198146	ZNF770	-0.28699	0.15724	0.057507	0.63826	zinc finger protein 770 [Source:HGNC Symbol;Acc:HGNC:26061]
ENSG00000078124	ACER3	0.3568	0.15739	-0.3437	0.20816	alkaline ceramidase 3 [Source:HGNC Symbol;Acc:HGNC:16066]
ENSG00000110921	MVK	0.44037	0.1574	0.19832	0.34444	mevalonate kinase [Source:HGNC Symbol;Acc:HGNC:7530]
ENSG00000125304	TM9SF2	0.29441	0.15745	-0.064882	0.93368	transmembrane 9 superfamily member 2 [Source:HGNC Symbol;Acc:HGNC:11865]
ENSG00000128245	YWHAH	0.26818	0.15756	-0.20362	0.36487	tyrosine 3-monooxygenase/tryptophan 5-monooxygenase activation protein, eta [Source:HGNC Symbol;Acc:HGNC:12853]
ENSG00000181852	RNF41	-0.29383	0.15782	0.041228	0.69798	ring finger protein 41, E3 ubiquitin protein ligase [Source:HGNC Symbol;Acc:HGNC:18401]
ENSG00000174738	NR1D2	-0.66937	0.15798	0.13015	0.73774	nuclear receptor subfamily 1 group D member 2 [Source:HGNC Symbol;Acc:HGNC:7963]
ENSG00000197818	SLC9A8	-0.51682	0.1583	0.39789	0.25086	solute carrier family 9, subfamily A (NHE8, cation proton antiporter 8), member 8 [Source:HGNC Symbol;Acc:HGNC:20728]
ENSG00000198915	RASGEF1A	0.80907	0.15862	-0.30686	0.61268	RasGEF domain family member 1A [Source:HGNC Symbol;Acc:HGNC:24246]
ENSG00000151461	UPF2	-0.30517	0.15866	0.16216	0.37445	UPF2 regulator of nonsense transcripts homolog (yeast) [Source:HGNC Symbol;Acc:HGNC:17854]
ENSG00000171903	CYP4F11	0.92696	0.15867	-0.13591	0.87671	cytochrome P450 family 4 subfamily F member 11 [Source:HGNC Symbol;Acc:HGNC:13265]
ENSG00000111716	LDHB	0.1392	0.15873	-0.27517	0.0066762	lactate dehydrogenase B [Source:HGNC Symbol;Acc:HGNC:6541]
ENSG00000108349	CASC3	-0.28256	0.15882	0.11311	0.46593	cancer susceptibility candidate 3 [Source:HGNC Symbol;Acc:HGNC:17040]
ENSG00000141076	UTP4	-0.25487	0.15882	-0.21156	0.44896	UTP4 small subunit processome component [Source:HGNC Symbol;Acc:HGNC:1983]
ENSG00000092978	GPATCH2	-0.4568	0.15904	-0.13902	0.81267	G-patch domain containing 2 [Source:HGNC Symbol;Acc:HGNC:25499]
ENSG00000203727	SAMD5	0.99546	0.15913	-0.49398	0.48033	sterile alpha motif domain containing 5 [Source:HGNC Symbol;Acc:HGNC:21180]
ENSG00000163947	ARHGEF3	0.43644	0.15956	-0.30815	0.36497	Rho guanine nucleotide exchange factor 3 [Source:HGNC Symbol;Acc:HGNC:683]
ENSG00000065548	ZC3H15	-0.20675	0.1596	-0.13808	0.61053	zinc finger CCCH-type containing 15 [Source:HGNC Symbol;Acc:HGNC:29528]
ENSG00000100099	HPS4	-0.31046	0.15969	0.44269	0.033525	Hermansky-Pudlak syndrome 4 [Source:HGNC Symbol;Acc:HGNC:15844]
ENSG00000141579	ZNF750	1.02	0.15994	-0.1347	0.88825	zinc finger protein 750 [Source:HGNC Symbol;Acc:HGNC:25843]
ENSG00000105429	MEGF8	0.44916	0.15995	0.06383	0.68027	multiple EGF-like-domains 8 [Source:HGNC Symbol;Acc:HGNC:3233]
ENSG00000188554	NBR1	-0.2233	0.16008	0.11525	0.35624	neighbor of BRCA1 gene 1 [Source:HGNC Symbol;Acc:HGNC:6746]
ENSG00000108106	UBE2S	-0.18634	0.16026	-0.28729	0.14264	ubiquitin conjugating enzyme E2S [Source:HGNC Symbol;Acc:HGNC:17895]
ENSG00000100575	TIMM9	-0.61416	0.1603	0.10021	0.76197	translocase of inner mitochondrial membrane 9 homolog (yeast) [Source:HGNC Symbol;Acc:HGNC:11819]
ENSG00000198899	MT-ATP6	0.10638	0.16075	-0.056757	0.90235	mitochondrially encoded ATP synthase 6 [Source:HGNC Symbol;Acc:HGNC:7414]
ENSG00000112851	ERBB2IP	-0.2343	0.16076	0.14367	0.29973	erbb2 interacting protein [Source:HGNC Symbol;Acc:HGNC:15842]
ENSG00000168564	CDKN2AIP	-0.40896	0.1609	0.069253	0.7155	CDKN2A interacting protein [Source:HGNC Symbol;Acc:HGNC:24325]
ENSG00000178252	WDR6	0.32365	0.16092	-0.011542	0.84986	WD repeat domain 6 [Source:HGNC Symbol;Acc:HGNC:12758]
ENSG00000015475	BID	0.56228	0.16105	-0.35646	0.40545	BH3 interacting domain death agonist [Source:HGNC Symbol;Acc:HGNC:1050]
ENSG00000160200	CBS	-0.43965	0.16124	0.80618	0.0056702	cystathionine-beta-synthase [Source:HGNC Symbol;Acc:HGNC:1550]
ENSG00000275216	RP11-54H7.4	0.55637	0.16275	0.33318	0.23922	-
ENSG00000274791	F8A2	-3.568	0.16295	-1.8794	0.78121	coagulation factor VIII-associated 2 [Source:HGNC Symbol;Acc:HGNC:31849]
ENSG00000133935	C14orf1	0.42783	0.16325	-0.053936	0.98739	chromosome 14 open reading frame 1 [Source:HGNC Symbol;Acc:HGNC:1187]
ENSG00000163320	CGGBP1	-0.22107	0.16366	0.046728	0.59378	CGG triplet repeat binding protein 1 [Source:HGNC Symbol;Acc:HGNC:1888]
ENSG00000160172	FAM86C2P	-1.0164	0.16369	0.21759	0.75441	family with sequence similarity 86 member C2, pseudogene [Source:HGNC Symbol;Acc:HGNC:42392]
ENSG00000251022	THAP9-AS1	-0.35836	0.1642	0.06116	0.70067	THAP9 antisense RNA 1 [Source:HGNC Symbol;Acc:HGNC:44172]
ENSG00000176826	FKBP9P1	-0.85891	0.16448	0.49643	0.41744	FK506 binding protein 9 pseudogene 1 [Source:HGNC Symbol;Acc:HGNC:23568]
ENSG00000113558	SKP1	0.32569	0.16488	-0.20887	0.45214	S-phase kinase-associated protein 1 [Source:HGNC Symbol;Acc:HGNC:10899]
ENSG00000179335	CLK3	0.51018	0.16494	-0.11486	0.84117	CDC like kinase 3 [Source:HGNC Symbol;Acc:HGNC:2071]
ENSG00000146872	TLK2	-0.34728	0.16548	0.033578	0.76753	tousled like kinase 2 [Source:HGNC Symbol;Acc:HGNC:11842]
ENSG00000128872	TMOD2	0.78404	0.16562	0.011698	0.89727	tropomodulin 2 [Source:HGNC Symbol;Acc:HGNC:11872]
ENSG00000138326	RPS24	0.13751	0.1657	-0.082325	0.68521	ribosomal protein S24 [Source:HGNC Symbol;Acc:HGNC:10411]
ENSG00000148396	SEC16A	-0.18618	0.1659	0.085531	0.37961	SEC16 homolog A, endoplasmic reticulum export factor [Source:HGNC Symbol;Acc:HGNC:29006]
ENSG00000033867	SLC4A7	-0.2106	0.16696	-0.36712	0.089575	solute carrier family 4, sodium bicarbonate cotransporter, member 7 [Source:HGNC Symbol;Acc:HGNC:11033]
ENSG00000243566	UPK3B	1.0306	0.1671	0.17805	0.69862	uroplakin 3B [Source:HGNC Symbol;Acc:HGNC:21444]
ENSG00000141279	NPEPPS	0.42996	0.16712	-0.013424	0.894	aminopeptidase puromycin sensitive [Source:HGNC Symbol;Acc:HGNC:7900]
ENSG00000101104	PABPC1L	-0.42338	0.16713	0.36555	0.20255	poly(A) binding protein, cytoplasmic 1-like [Source:HGNC Symbol;Acc:HGNC:15797]
ENSG00000198380	GFPT1	-0.23127	0.16723	-0.020932	0.88129	glutamine--fructose-6-phosphate transaminase 1 [Source:HGNC Symbol;Acc:HGNC:4241]
ENSG00000111981	ULBP1	-0.61449	0.16725	0.36253	0.39146	UL16 binding protein 1 [Source:HGNC Symbol;Acc:HGNC:14893]
ENSG00000136021	SCYL2	-0.25738	0.16728	0.013204	0.76659	SCY1-like, kinase-like 2 [Source:HGNC Symbol;Acc:HGNC:19286]
ENSG00000116688	MFN2	-0.13434	0.16729	-0.027419	0.84993	mitofusin 2 [Source:HGNC Symbol;Acc:HGNC:16877]
ENSG00000135018	UBQLN1	-0.18699	0.16831	-0.031045	0.9065	ubiquilin 1 [Source:HGNC Symbol;Acc:HGNC:12508]
ENSG00000182446	NPLOC4	0.27058	0.16858	-0.091354	0.80922	NPL4 homolog, ubiquitin recognition factor [Source:HGNC Symbol;Acc:HGNC:18261]
ENSG00000073008	PVR	-0.23658	0.16862	0.0085695	0.76664	poliovirus receptor [Source:HGNC Symbol;Acc:HGNC:9705]
ENSG00000138095	LRPPRC	-0.14994	0.16869	-0.12788	0.55412	leucine rich pentatricopeptide repeat containing [Source:HGNC Symbol;Acc:HGNC:15714]
ENSG00000176438	SYNE3	-0.37854	0.16895	0.16318	0.48182	spectrin repeat containing, nuclear envelope family member 3 [Source:HGNC Symbol;Acc:HGNC:19861]
ENSG00000099804	CDC34	-0.31768	0.1697	0.065946	0.65527	cell division cycle 34 [Source:HGNC Symbol;Acc:HGNC:1734]
ENSG00000159399	HK2	-0.224	0.16984	-0.40531	0.076536	hexokinase 2 [Source:HGNC Symbol;Acc:HGNC:4923]
ENSG00000177853	ZNF518A	-0.39188	0.16994	0.29878	0.25603	zinc finger protein 518A [Source:HGNC Symbol;Acc:HGNC:29009]
ENSG00000153885	KCTD15	-0.2753	0.16995	0.098867	0.50737	potassium channel tetramerization domain containing 15 [Source:HGNC Symbol;Acc:HGNC:23297]
ENSG00000149716	ORAOV1	-0.44668	0.17001	0.3694	0.22622	oral cancer overexpressed 1 [Source:HGNC Symbol;Acc:HGNC:17589]
ENSG00000103496	STX4	0.51714	0.17018	-0.05513	0.9868	syntaxin 4 [Source:HGNC Symbol;Acc:HGNC:11439]
ENSG00000160209	PDXK	0.25424	0.17024	0.070473	0.44647	pyridoxal (pyridoxine, vitamin B6) kinase [Source:HGNC Symbol;Acc:HGNC:8819]
ENSG00000120699	EXOSC8	-0.30579	0.17039	0.18624	0.335	exosome component 8 [Source:HGNC Symbol;Acc:HGNC:17035]
ENSG00000023909	GCLM	0.56737	0.17077	0.18443	0.49933	glutamate-cysteine ligase, modifier subunit [Source:HGNC Symbol;Acc:HGNC:4312]
ENSG00000105355	PLIN3	0.36299	0.17081	-0.28739	0.32795	perilipin 3 [Source:HGNC Symbol;Acc:HGNC:16893]
ENSG00000115816	CEBPZ	-0.35731	0.17089	-0.14053	0.76382	CCAAT/enhancer binding protein (C/EBP), zeta [Source:HGNC Symbol;Acc:HGNC:24218]
ENSG00000146904	EPHA1	0.42211	0.1716	-0.24896	0.47843	EPH receptor A1 [Source:HGNC Symbol;Acc:HGNC:3385]
ENSG00000101138	CSTF1	-0.44735	0.17162	0.22638	0.43921	cleavage stimulation factor, 3' pre-RNA, subunit 1 [Source:HGNC Symbol;Acc:HGNC:2483]
ENSG00000100387	RBX1	0.37866	0.17164	-0.17964	0.60219	ring-box 1, E3 ubiquitin protein ligase [Source:HGNC Symbol;Acc:HGNC:9928]
ENSG00000089009	RPL6	0.11062	0.17258	-0.083221	0.59273	ribosomal protein L6 [Source:HGNC Symbol;Acc:HGNC:10362]
ENSG00000127184	COX7C	0.2184	0.17262	-0.15643	0.44634	cytochrome c oxidase subunit VIIc [Source:HGNC Symbol;Acc:HGNC:2292]
ENSG00000183779	ZNF703	-0.3719	0.17269	-0.063656	0.96423	zinc finger protein 703 [Source:HGNC Symbol;Acc:HGNC:25883]
ENSG00000173193	PARP14	0.37233	0.17288	-0.49321	0.087549	poly(ADP-ribose) polymerase family member 14 [Source:HGNC Symbol;Acc:HGNC:29232]
ENSG00000148175	STOM	-0.20026	0.17296	0.039235	0.59813	stomatin [Source:HGNC Symbol;Acc:HGNC:3383]
ENSG00000255302	EID1	0.32896	0.17349	-0.14728	0.65126	EP300 interacting inhibitor of differentiation 1 [Source:HGNC Symbol;Acc:HGNC:1191]
ENSG00000083799	CYLD	0.4298	0.1738	-0.12276	0.79511	cylindromatosis (turban tumor syndrome) [Source:HGNC Symbol;Acc:HGNC:2584]
ENSG00000142207	URB1	-0.20783	0.17384	-0.16149	0.537	URB1 ribosome biogenesis 1 homolog (S. cerevisiae) [Source:HGNC Symbol;Acc:HGNC:17344]
ENSG00000169908	TM4SF1	0.38214	0.17402	-0.32159	0.29444	transmembrane 4 L six family member 1 [Source:HGNC Symbol;Acc:HGNC:11853]
ENSG00000172939	OXSR1	-0.17863	0.17406	-0.11664	0.6685	oxidative stress responsive 1 [Source:HGNC Symbol;Acc:HGNC:8508]
ENSG00000116701	NCF2	0.95315	0.17412	-0.38194	0.58979	neutrophil cytosolic factor 2 [Source:HGNC Symbol;Acc:HGNC:7661]
ENSG00000165474	GJB2	0.16451	0.17441	-0.32282	0.0097321	gap junction protein beta 2 [Source:HGNC Symbol;Acc:HGNC:4284]
ENSG00000136938	ANP32B	-0.15522	0.17505	-0.057345	0.95521	acidic nuclear phosphoprotein 32 family member B [Source:HGNC Symbol;Acc:HGNC:16677]
ENSG00000204394	VARS	-0.13907	0.17505	-0.049814	0.99905	valyl-tRNA synthetase [Source:HGNC Symbol;Acc:HGNC:12651]
ENSG00000134970	TMED7	0.31811	0.1752	-0.28168	0.27925	transmembrane p24 trafficking protein 7 [Source:HGNC Symbol;Acc:HGNC:24253]
ENSG00000196591	HDAC2	0.27903	0.17527	-0.12525	0.67828	histone deacetylase 2 [Source:HGNC Symbol;Acc:HGNC:4853]
ENSG00000213445	SIPA1	0.62441	0.1754	-0.22147	0.67607	signal-induced proliferation-associated 1 [Source:HGNC Symbol;Acc:HGNC:10885]
ENSG00000108219	TSPAN14	0.24013	0.1755	-0.13349	0.59038	tetraspanin 14 [Source:HGNC Symbol;Acc:HGNC:23303]
ENSG00000155096	AZIN1	-0.16786	0.17554	-0.089418	0.78774	antizyme inhibitor 1 [Source:HGNC Symbol;Acc:HGNC:16432]
ENSG00000143256	PFDN2	-0.23003	0.17567	-0.35969	0.13433	prefoldin subunit 2 [Source:HGNC Symbol;Acc:HGNC:8867]
ENSG00000179832	MROH1	0.38949	0.17609	0.16319	0.38343	maestro heat-like repeat family member 1 [Source:HGNC Symbol;Acc:HGNC:26958]
ENSG00000143756	FBXO28	-0.303	0.17654	0.0015644	0.84015	F-box protein 28 [Source:HGNC Symbol;Acc:HGNC:29046]
ENSG00000213699	SLC35F6	-0.30215	0.1768	0.040508	0.7202	solute carrier family 35 member F6 [Source:HGNC Symbol;Acc:HGNC:26055]
ENSG00000139718	SETD1B	-0.36083	0.17685	0.23256	0.33088	SET domain containing 1B [Source:HGNC Symbol;Acc:HGNC:29187]
ENSG00000161243	FBXO27	0.82307	0.17695	-0.14831	0.85069	F-box protein 27 [Source:HGNC Symbol;Acc:HGNC:18753]
ENSG00000215126	CBWD7	-0.87223	0.17708	0.33078	0.60039	COBW domain containing 7 [Source:HGNC Symbol;Acc:HGNC:31977]
ENSG00000101474	APMAP	0.30872	0.17718	-0.1109	0.76268	adipocyte plasma membrane associated protein [Source:HGNC Symbol;Acc:HGNC:13238]
ENSG00000115652	UXS1	0.51064	0.1777	-0.20482	0.64884	UDP-glucuronate decarboxylase 1 [Source:HGNC Symbol;Acc:HGNC:17729]
ENSG00000169509	CRCT1	1.7763	0.17775	-0.82285	0.48098	cysteine rich C-terminal 1 [Source:HGNC Symbol;Acc:HGNC:29875]
ENSG00000001084	GCLC	0.31785	0.17777	0.10435	0.44483	glutamate-cysteine ligase, catalytic subunit [Source:HGNC Symbol;Acc:HGNC:4311]
ENSG00000100292	HMOX1	1.9481	0.17783	-0.053468	0.99704	heme oxygenase 1 [Source:HGNC Symbol;Acc:HGNC:5013]
ENSG00000165389	SPTSSA	0.34944	0.17792	-0.21078	0.49224	serine palmitoyltransferase small subunit A [Source:HGNC Symbol;Acc:HGNC:20361]
ENSG00000029993	HMGB3	0.42028	0.17799	-0.075122	0.92644	high mobility group box 3 [Source:HGNC Symbol;Acc:HGNC:5004]
ENSG00000142227	EMP3	0.34494	0.17853	-0.39823	0.14559	epithelial membrane protein 3 [Source:HGNC Symbol;Acc:HGNC:3335]
ENSG00000136002	ARHGEF4	0.42399	0.1787	0.25401	0.24846	Rho guanine nucleotide exchange factor 4 [Source:HGNC Symbol;Acc:HGNC:684]
ENSG00000057704	TMCC3	0.37357	0.17875	-0.5901	0.04415	transmembrane and coiled-coil domain family 3 [Source:HGNC Symbol;Acc:HGNC:29199]
ENSG00000244754	N4BP2L2	-0.31299	0.17879	0.2689	0.20552	NEDD4 binding protein 2-like 2 [Source:HGNC Symbol;Acc:HGNC:26916]
ENSG00000159579	RSPRY1	-0.34305	0.17884	0.19562	0.37939	ring finger and SPRY domain containing 1 [Source:HGNC Symbol;Acc:HGNC:29420]
ENSG00000099977	DDT	1.9738	0.17899	-2.6053	0.11271	D-dopachrome tautomerase [Source:HGNC Symbol;Acc:HGNC:2732]
ENSG00000170860	LSM3	0.4464	0.17924	-0.14756	0.74179	LSM3 homolog, U6 small nuclear RNA and mRNA degradation associated [Source:HGNC Symbol;Acc:HGNC:17874]
ENSG00000091129	NRCAM	1.0256	0.17963	-0.68371	0.36514	neuronal cell adhesion molecule [Source:HGNC Symbol;Acc:HGNC:7994]
ENSG00000143727	ACP1	-0.23433	0.17971	0.066726	0.55572	acid phosphatase 1, soluble [Source:HGNC Symbol;Acc:HGNC:122]
ENSG00000106853	PTGR1	0.40888	0.17992	-0.032821	0.94979	prostaglandin reductase 1 [Source:HGNC Symbol;Acc:HGNC:18429]
ENSG00000196116	TDRD7	0.68869	0.18003	-0.60726	0.25172	tudor domain containing 7 [Source:HGNC Symbol;Acc:HGNC:30831]
ENSG00000008517	IL32	1.2956	0.18016	-0.26158	0.78836	interleukin 32 [Source:HGNC Symbol;Acc:HGNC:16830]
ENSG00000165233	CARD19	0.49528	0.18035	-0.31825	0.42881	caspase recruitment domain family member 19 [Source:HGNC Symbol;Acc:HGNC:28148]
ENSG00000197614	MFAP5	0.2728	0.18056	0.14657	0.25343	microfibrillar associated protein 5 [Source:HGNC Symbol;Acc:HGNC:29673]
ENSG00000073921	PICALM	-0.17222	0.18064	-0.039372	0.94584	phosphatidylinositol binding clathrin assembly protein [Source:HGNC Symbol;Acc:HGNC:15514]
ENSG00000065833	ME1	0.38682	0.18075	0.046721	0.7	malic enzyme 1, NADP(+)-dependent, cytosolic [Source:HGNC Symbol;Acc:HGNC:6983]
ENSG00000149557	FEZ1	0.27436	0.18105	-0.33179	0.13347	fasciculation and elongation protein zeta 1 [Source:HGNC Symbol;Acc:HGNC:3659]
ENSG00000118046	STK11	-0.22662	0.18107	0.047162	0.61521	serine/threonine kinase 11 [Source:HGNC Symbol;Acc:HGNC:11389]
ENSG00000132196	HSD17B7	0.54422	0.18125	-0.21429	0.65258	hydroxysteroid (17-beta) dehydrogenase 7 [Source:HGNC Symbol;Acc:HGNC:5215]
ENSG00000125977	EIF2S2	-0.12583	0.18132	-0.068668	0.86947	eukaryotic translation initiation factor 2 subunit beta [Source:HGNC Symbol;Acc:HGNC:3266]
ENSG00000145335	SNCA	0.70621	0.18138	-0.075768	0.95429	synuclein alpha [Source:HGNC Symbol;Acc:HGNC:11138]
ENSG00000101367	MAPRE1	0.26149	0.18173	-0.25731	0.23999	microtubule associated protein RP/EB family member 1 [Source:HGNC Symbol;Acc:HGNC:6890]
ENSG00000118640	VAMP8	0.36699	0.18192	-0.074575	0.91835	vesicle associated membrane protein 8 [Source:HGNC Symbol;Acc:HGNC:12647]
ENSG00000174444	RPL4	0.085227	0.18209	-0.071176	0.63548	ribosomal protein L4 [Source:HGNC Symbol;Acc:HGNC:10353]
ENSG00000125637	PSD4	0.37737	0.1821	0.077199	0.60236	pleckstrin and Sec7 domain containing 4 [Source:HGNC Symbol;Acc:HGNC:19096]
ENSG00000069020	MAST4	0.24741	0.18239	-0.44203	0.022789	microtubule associated serine/threonine kinase family member 4 [Source:HGNC Symbol;Acc:HGNC:19037]
ENSG00000137309	HMGA1	0.10275	0.18275	-0.40461	9.28e-09	high mobility group AT-hook 1 [Source:HGNC Symbol;Acc:HGNC:5010]
ENSG00000132002	DNAJB1	0.22114	0.18281	0.13361	0.18528	DnaJ heat shock protein family (Hsp40) member B1 [Source:HGNC Symbol;Acc:HGNC:5270]
ENSG00000154127	UBASH3B	0.46093	0.18282	-0.15264	0.73925	ubiquitin associated and SH3 domain containing B [Source:HGNC Symbol;Acc:HGNC:29884]
ENSG00000092964	DPYSL2	0.50164	0.18284	0.0381	0.78707	dihydropyrimidinase like 2 [Source:HGNC Symbol;Acc:HGNC:3014]
ENSG00000171848	RRM2	0.28099	0.18288	-0.34708	0.12546	ribonucleotide reductase M2 [Source:HGNC Symbol;Acc:HGNC:10452]
ENSG00000145246	ATP10D	-0.2509	0.18324	0.054219	0.6257	ATPase, class V, type 10D [Source:HGNC Symbol;Acc:HGNC:13549]
ENSG00000115525	ST3GAL5	1.0849	0.18363	-0.59811	0.45242	ST3 beta-galactoside alpha-2,3-sialyltransferase 5 [Source:HGNC Symbol;Acc:HGNC:10872]
ENSG00000086102	NFX1	-0.2785	0.18365	0.065385	0.62475	nuclear transcription factor, X-box binding 1 [Source:HGNC Symbol;Acc:HGNC:7803]
ENSG00000163430	FSTL1	0.27254	0.18387	0.073122	0.48334	follistatin like 1 [Source:HGNC Symbol;Acc:HGNC:3972]
ENSG00000036257	CUL3	0.40597	0.18388	-0.1366	0.75009	cullin 3 [Source:HGNC Symbol;Acc:HGNC:2553]
ENSG00000130827	PLXNA3	0.44588	0.18465	0.083159	0.64545	plexin A3 [Source:HGNC Symbol;Acc:HGNC:9101]
ENSG00000054118	THRAP3	-0.14828	0.1847	-0.13031	0.55296	thyroid hormone receptor associated protein 3 [Source:HGNC Symbol;Acc:HGNC:22964]
ENSG00000225921	NOL7	-0.22823	0.1848	-0.065809	0.9355	nucleolar protein 7 [Source:HGNC Symbol;Acc:HGNC:21040]
ENSG00000228327	RP11-206L10.2	-0.50199	0.18491	0.34253	0.33433	-
ENSG00000162852	CNST	-0.4549	0.18494	0.058846	0.77828	consortin, connexin sorting protein [Source:HGNC Symbol;Acc:HGNC:26486]
ENSG00000008083	JARID2	-0.28026	0.18497	0.0946	0.54132	jumonji and AT-rich interaction domain containing 2 [Source:HGNC Symbol;Acc:HGNC:6196]
ENSG00000273749	CYFIP1	0.24214	0.185	-0.15786	0.50228	cytoplasmic FMR1 interacting protein 1 [Source:HGNC Symbol;Acc:HGNC:13759]
ENSG00000065183	WDR3	-0.30182	0.18515	-0.21524	0.53663	WD repeat domain 3 [Source:HGNC Symbol;Acc:HGNC:12755]
ENSG00000026559	KCNG1	-0.34694	0.18552	-0.22076	0.57854	potassium channel, voltage gated modifier subfamily G, member 1 [Source:HGNC Symbol;Acc:HGNC:6248]
ENSG00000142961	MOB3C	0.53033	0.18554	-0.24971	0.58105	MOB kinase activator 3C [Source:HGNC Symbol;Acc:HGNC:29800]
ENSG00000197070	ARRDC1	-0.19874	0.18558	-0.17071	0.49844	arrestin domain containing 1 [Source:HGNC Symbol;Acc:HGNC:28633]
ENSG00000108561	C1QBP	-0.1625	0.18571	-0.25366	0.17673	complement component 1, q subcomponent binding protein [Source:HGNC Symbol;Acc:HGNC:1243]
ENSG00000160789	LMNA	-0.069781	0.18572	-0.16661	0.11261	lamin A/C [Source:HGNC Symbol;Acc:HGNC:6636]
ENSG00000230699	RP11-54O7.1	-0.65602	0.18594	0.4519	0.34439	-
ENSG00000167085	PHB	0.33587	0.18598	-0.33031	0.23106	prohibitin [Source:HGNC Symbol;Acc:HGNC:8912]
ENSG00000117335	CD46	0.20626	0.18614	-0.086211	0.78542	CD46 molecule, complement regulatory protein [Source:HGNC Symbol;Acc:HGNC:6953]
ENSG00000106244	PDAP1	-0.14693	0.1863	-0.0010432	0.71323	PDGFA associated protein 1 [Source:HGNC Symbol;Acc:HGNC:14634]
ENSG00000136986	DERL1	0.42822	0.18644	-0.12752	0.78758	derlin 1 [Source:HGNC Symbol;Acc:HGNC:28454]
ENSG00000090316	MAEA	0.31977	0.18666	-0.083766	0.87332	macrophage erythroblast attacher [Source:HGNC Symbol;Acc:HGNC:13731]
ENSG00000107262	BAG1	-0.32186	0.18718	0.037956	0.7495	BCL2 associated athanogene 1 [Source:HGNC Symbol;Acc:HGNC:937]
ENSG00000154518	ATP5G3	0.24105	0.18748	-0.16842	0.46269	ATP synthase, H+ transporting, mitochondrial Fo complex subunit C3 (subunit 9) [Source:HGNC Symbol;Acc:HGNC:843]
ENSG00000068654	POLR1A	-0.20462	0.1876	-0.098423	0.78907	polymerase (RNA) I polypeptide A [Source:HGNC Symbol;Acc:HGNC:17264]
ENSG00000112739	PRPF4B	-0.2424	0.18769	0.060171	0.59741	pre-mRNA processing factor 4B [Source:HGNC Symbol;Acc:HGNC:17346]
ENSG00000220205	VAMP2	-0.51843	0.188	0.2525	0.48196	vesicle associated membrane protein 2 [Source:HGNC Symbol;Acc:HGNC:12643]
ENSG00000116984	MTR	-0.27491	0.18821	-0.031841	0.94047	5-methyltetrahydrofolate-homocysteine methyltransferase [Source:HGNC Symbol;Acc:HGNC:7468]
ENSG00000114331	ACAP2	-0.26412	0.18857	0.16405	0.33609	ArfGAP with coiled-coil, ankyrin repeat and PH domains 2 [Source:HGNC Symbol;Acc:HGNC:16469]
ENSG00000146574	CCZ1B	-0.48591	0.18879	0.45148	0.1974	CCZ1 homolog B, vacuolar protein trafficking and biogenesis associated [Source:HGNC Symbol;Acc:HGNC:21717]
ENSG00000136193	SCRN1	-0.14345	0.18901	0.057465	0.40636	secernin 1 [Source:HGNC Symbol;Acc:HGNC:22192]
ENSG00000079999	KEAP1	0.39398	0.18903	-0.08069	0.90696	kelch like ECH associated protein 1 [Source:HGNC Symbol;Acc:HGNC:23177]
ENSG00000188158	NHS	-0.35025	0.18919	0.012083	0.83751	NHS actin remodeling regulator [Source:HGNC Symbol;Acc:HGNC:7820]
ENSG00000115107	STEAP3	0.53817	0.18927	-0.10754	0.87289	STEAP3 metalloreductase [Source:HGNC Symbol;Acc:HGNC:24592]
ENSG00000213762	ZNF134	-0.44539	0.18941	0.099153	0.69404	zinc finger protein 134 [Source:HGNC Symbol;Acc:HGNC:12918]
ENSG00000153107	ANAPC1	-0.23154	0.18959	0.013847	0.75272	anaphase promoting complex subunit 1 [Source:HGNC Symbol;Acc:HGNC:19988]
ENSG00000112299	VNN1	1.5823	0.18963	-0.70951	0.51627	vanin 1 [Source:HGNC Symbol;Acc:HGNC:12705]
ENSG00000113522	RAD50	-0.20939	0.1898	-0.043239	0.97233	RAD50 homolog, double strand break repair protein [Source:HGNC Symbol;Acc:HGNC:9816]
ENSG00000147162	OGT	-0.15651	0.19001	0.10332	0.26967	O-linked N-acetylglucosamine (GlcNAc) transferase [Source:HGNC Symbol;Acc:HGNC:8127]
ENSG00000176788	BASP1	-0.17905	0.19009	0.011715	0.69949	brain abundant, membrane attached signal protein 1 [Source:HGNC Symbol;Acc:HGNC:957]
ENSG00000170889	RPS9	0.10726	0.19018	-0.093649	0.48455	ribosomal protein S9 [Source:HGNC Symbol;Acc:HGNC:10442]
ENSG00000160691	SHC1	-0.10933	0.19033	-0.20843	0.13901	SHC (Src homology 2 domain containing) transforming protein 1 [Source:HGNC Symbol;Acc:HGNC:10840]
ENSG00000005483	KMT2E	-0.29643	0.19066	0.038347	0.73011	lysine (K)-specific methyltransferase 2E [Source:HGNC Symbol;Acc:HGNC:18541]
ENSG00000103485	QPRT	0.46716	0.19072	0.0052128	0.85971	quinolinate phosphoribosyltransferase [Source:HGNC Symbol;Acc:HGNC:9755]
ENSG00000198585	NUDT16	-0.38315	0.19091	0.063418	0.7301	nudix hydrolase 16 [Source:HGNC Symbol;Acc:HGNC:26442]
ENSG00000076003	MCM6	0.34323	0.19092	-0.27981	0.3379	minichromosome maintenance complex component 6 [Source:HGNC Symbol;Acc:HGNC:6949]
ENSG00000115339	GALNT3	0.26014	0.19104	-0.21316	0.35875	polypeptide N-acetylgalactosaminyltransferase 3 [Source:HGNC Symbol;Acc:HGNC:4125]
ENSG00000138759	FRAS1	-0.27745	0.19141	0.065721	0.62854	Fraser extracellular matrix complex subunit 1 [Source:HGNC Symbol;Acc:HGNC:19185]
ENSG00000197343	ZNF655	-0.27393	0.19167	0.24549	0.19644	zinc finger protein 655 [Source:HGNC Symbol;Acc:HGNC:30899]
ENSG00000181026	AEN	-0.25811	0.19169	-0.17434	0.59111	apoptosis enhancing nuclease [Source:HGNC Symbol;Acc:HGNC:25722]
ENSG00000085662	AKR1B1	0.32301	0.19198	-0.034077	0.94268	aldo-keto reductase family 1, member B1 (aldose reductase) [Source:HGNC Symbol;Acc:HGNC:381]
ENSG00000158286	RNF207	0.84768	0.19239	0.12056	0.74886	ring finger protein 207 [Source:HGNC Symbol;Acc:HGNC:32947]
ENSG00000101782	RIOK3	-0.24036	0.19245	0.18562	0.24889	RIO kinase 3 [Source:HGNC Symbol;Acc:HGNC:11451]
ENSG00000172262	ZNF131	-0.37663	0.19273	0.056044	0.74415	zinc finger protein 131 [Source:HGNC Symbol;Acc:HGNC:12915]
ENSG00000163938	GNL3	-0.19303	0.1932	-0.25819	0.2461	guanine nucleotide binding protein-like 3 (nucleolar) [Source:HGNC Symbol;Acc:HGNC:29931]
ENSG00000134987	WDR36	-0.26884	0.19353	-0.19543	0.54898	WD repeat domain 36 [Source:HGNC Symbol;Acc:HGNC:30696]
ENSG00000158545	ZC3H18	-0.25741	0.1936	0.020678	0.75427	zinc finger CCCH-type containing 18 [Source:HGNC Symbol;Acc:HGNC:25091]
ENSG00000165629	ATP5C1	0.25188	0.19373	-0.20883	0.35776	ATP synthase, H+ transporting, mitochondrial F1 complex, gamma polypeptide 1 [Source:HGNC Symbol;Acc:HGNC:833]
ENSG00000164687	FABP5	0.43517	0.19375	0.18434	0.40788	fatty acid binding protein 5 (psoriasis-associated) [Source:HGNC Symbol;Acc:HGNC:3560]
ENSG00000079156	OSBPL6	-0.35917	0.19379	0.2358	0.34149	oxysterol binding protein like 6 [Source:HGNC Symbol;Acc:HGNC:16388]
ENSG00000197771	MCMBP	-0.20686	0.19391	-0.061301	0.95001	minichromosome maintenance complex binding protein [Source:HGNC Symbol;Acc:HGNC:25782]
ENSG00000179912	R3HDM2	-0.45845	0.19438	0.071033	0.76054	R3H domain containing 2 [Source:HGNC Symbol;Acc:HGNC:29167]
ENSG00000185338	SOCS1	1.5391	0.19486	-0.5424	0.61468	suppressor of cytokine signaling 1 [Source:HGNC Symbol;Acc:HGNC:19383]
ENSG00000140941	MAP1LC3B	-0.24223	0.19492	-0.1662	0.59582	microtubule associated protein 1 light chain 3 beta [Source:HGNC Symbol;Acc:HGNC:13352]
ENSG00000130255	RPL36	-0.0989	0.19495	-0.066208	0.86508	ribosomal protein L36 [Source:HGNC Symbol;Acc:HGNC:13631]
ENSG00000156983	BRPF1	-0.38627	0.19526	-0.067166	0.95912	bromodomain and PHD finger containing 1 [Source:HGNC Symbol;Acc:HGNC:14255]
ENSG00000119953	SMNDC1	-0.34487	0.19537	-0.11297	0.83677	survival motor neuron domain containing 1 [Source:HGNC Symbol;Acc:HGNC:16900]
ENSG00000189221	MAOA	0.40836	0.19546	-0.37943	0.26186	monoamine oxidase A [Source:HGNC Symbol;Acc:HGNC:6833]
ENSG00000100304	TTLL12	-0.17449	0.1956	-0.22391	0.2875	tubulin tyrosine ligase like 12 [Source:HGNC Symbol;Acc:HGNC:28974]
ENSG00000100842	EFS	0.64171	0.19564	0.10609	0.70895	embryonal Fyn-associated substrate [Source:HGNC Symbol;Acc:HGNC:16898]
ENSG00000157625	TAB3	0.31041	0.19591	0.069663	0.56284	TGF-beta activated kinase 1/MAP3K7 binding protein 3 [Source:HGNC Symbol;Acc:HGNC:30681]
ENSG00000168077	SCARA3	0.37705	0.19597	0.074425	0.62127	scavenger receptor class A member 3 [Source:HGNC Symbol;Acc:HGNC:19000]
ENSG00000241258	CRCP	-0.34561	0.19713	0.087974	0.64475	CGRP receptor component [Source:HGNC Symbol;Acc:HGNC:17888]
ENSG00000118496	FBXO30	-0.33639	0.19719	0.065366	0.69343	F-box protein 30 [Source:HGNC Symbol;Acc:HGNC:15600]
ENSG00000072803	FBXW11	0.34741	0.19723	-0.20798	0.51564	F-box and WD repeat domain containing 11 [Source:HGNC Symbol;Acc:HGNC:13607]
ENSG00000249673	NOP14-AS1	-0.3163	0.19726	-0.34751	0.31269	NOP14 antisense RNA 1 [Source:HGNC Symbol;Acc:HGNC:20205]
ENSG00000134030	CTIF	-0.32732	0.19755	0.25267	0.27189	CBP80/20-dependent translation initiation factor [Source:HGNC Symbol;Acc:HGNC:23925]
ENSG00000133687	TMTC1	1.1098	0.19759	-0.40826	0.62924	transmembrane and tetratricopeptide repeat containing 1 [Source:HGNC Symbol;Acc:HGNC:24099]
ENSG00000181315	ZNF322	-0.68173	0.19772	-0.29448	0.70482	zinc finger protein 322 [Source:HGNC Symbol;Acc:HGNC:23640]
ENSG00000142409	ZNF787	-0.23765	0.19802	-0.22446	0.42576	zinc finger protein 787 [Source:HGNC Symbol;Acc:HGNC:26998]
ENSG00000156711	MAPK13	0.33563	0.19827	-0.12788	0.7365	mitogen-activated protein kinase 13 [Source:HGNC Symbol;Acc:HGNC:6875]
ENSG00000088325	TPX2	-0.15667	0.19831	-0.011736	0.79248	TPX2, microtubule-associated [Source:HGNC Symbol;Acc:HGNC:1249]
ENSG00000167549	CORO6	0.56857	0.19834	0.76692	0.014562	coronin 6 [Source:HGNC Symbol;Acc:HGNC:21356]
ENSG00000009413	REV3L	-0.33486	0.19836	-0.10992	0.84094	REV3 like, DNA directed polymerase zeta catalytic subunit [Source:HGNC Symbol;Acc:HGNC:9968]
ENSG00000183309	ZNF623	-0.36767	0.19883	0.24984	0.33385	zinc finger protein 623 [Source:HGNC Symbol;Acc:HGNC:29084]
ENSG00000139697	SBNO1	0.39257	0.19888	-0.17386	0.65129	strawberry notch homolog 1 (Drosophila) [Source:HGNC Symbol;Acc:HGNC:22973]
ENSG00000205413	SAMD9	0.599	0.1991	-0.26983	0.60091	sterile alpha motif domain containing 9 [Source:HGNC Symbol;Acc:HGNC:1348]
ENSG00000183688	FAM101B	0.54751	0.19939	0.15915	0.56095	family with sequence similarity 101 member B [Source:HGNC Symbol;Acc:HGNC:28705]
ENSG00000272888	LINC01578	-0.47797	0.19946	-0.26712	0.62383	long intergenic non-protein coding RNA 1578 [Source:HGNC Symbol;Acc:HGNC:48626]
ENSG00000186141	POLR3C	-0.36393	0.19955	-0.081729	0.92152	polymerase (RNA) III (DNA directed) polypeptide C (62kD) [Source:HGNC Symbol;Acc:HGNC:30076]
ENSG00000140943	MBTPS1	0.28023	0.19957	-0.15612	0.58401	membrane bound transcription factor peptidase, site 1 [Source:HGNC Symbol;Acc:HGNC:15456]
ENSG00000159128	IFNGR2	0.32568	0.19962	-0.65671	0.014283	interferon gamma receptor 2 (interferon gamma transducer 1) [Source:HGNC Symbol;Acc:HGNC:5440]
ENSG00000182093	WRB	0.6416	0.20023	-0.011663	0.9296	tryptophan rich basic protein [Source:HGNC Symbol;Acc:HGNC:12790]
ENSG00000171223	JUNB	0.18183	0.20032	-0.25526	0.097473	jun B proto-oncogene [Source:HGNC Symbol;Acc:HGNC:6205]
ENSG00000115963	RND3	-0.22341	0.20035	0.011828	0.75818	Rho family GTPase 3 [Source:HGNC Symbol;Acc:HGNC:671]
ENSG00000100075	SLC25A1	0.28422	0.20044	-0.075122	0.89611	solute carrier family 25 (mitochondrial carrier; citrate transporter), member 1 [Source:HGNC Symbol;Acc:HGNC:10979]
ENSG00000054267	ARID4B	-0.37174	0.20046	0.10326	0.63547	AT-rich interaction domain 4B [Source:HGNC Symbol;Acc:HGNC:15550]
ENSG00000171453	POLR1C	-0.49268	0.20053	0.080269	0.7635	polymerase (RNA) I polypeptide C [Source:HGNC Symbol;Acc:HGNC:20194]
ENSG00000136235	GPNMB	0.69226	0.20065	0.11717	0.71184	glycoprotein (transmembrane) nmb [Source:HGNC Symbol;Acc:HGNC:4462]
ENSG00000131149	GSE1	-0.37423	0.20069	0.10124	0.64246	Gse1 coiled-coil protein [Source:HGNC Symbol;Acc:HGNC:28979]
ENSG00000198920	KIAA0753	-0.38887	0.20084	0.076521	0.71006	KIAA0753 [Source:HGNC Symbol;Acc:HGNC:29110]
ENSG00000117069	ST6GALNAC5	-0.66575	0.20098	0.6035	0.22903	ST6 (alpha-N-acetyl-neuraminyl-2,3-beta-galactosyl-1,3)-N-acetylgalactosaminide alpha-2,6-sialyltransferase 5 [Source:HGNC Symbol;Acc:HGNC:19342]
ENSG00000254470	AP5B1	0.42406	0.201	0.063445	0.69252	adaptor related protein complex 5, beta 1 subunit [Source:HGNC Symbol;Acc:HGNC:25104]
ENSG00000136758	YME1L1	-0.14655	0.20179	-0.062335	0.92693	YME1 like 1 ATPase [Source:HGNC Symbol;Acc:HGNC:12843]
ENSG00000003137	CYP26B1	1.3695	0.20206	0.21572	0.73935	cytochrome P450 family 26 subfamily B member 1 [Source:HGNC Symbol;Acc:HGNC:20581]
ENSG00000172818	OVOL1	1.5059	0.20222	-0.025828	0.97875	ovo-like zinc finger 1 [Source:HGNC Symbol;Acc:HGNC:8525]
ENSG00000100221	JOSD1	-0.19766	0.20312	-0.16529	0.53168	Josephin domain containing 1 [Source:HGNC Symbol;Acc:HGNC:28953]
ENSG00000105971	CAV2	-0.10822	0.20346	-0.015073	0.74403	caveolin 2 [Source:HGNC Symbol;Acc:HGNC:1528]
ENSG00000100596	SPTLC2	0.29574	0.20397	-0.18437	0.51863	serine palmitoyltransferase, long chain base subunit 2 [Source:HGNC Symbol;Acc:HGNC:11278]
ENSG00000196396	PTPN1	0.22534	0.20547	-0.43178	0.019707	protein tyrosine phosphatase, non-receptor type 1 [Source:HGNC Symbol;Acc:HGNC:9642]
ENSG00000067225	PKM	0.072087	0.2057	-0.090147	0.28348	pyruvate kinase, muscle [Source:HGNC Symbol;Acc:HGNC:9021]
ENSG00000154319	FAM167A	-0.32463	0.20579	-0.25513	0.49849	family with sequence similarity 167 member A [Source:HGNC Symbol;Acc:HGNC:15549]
ENSG00000196235	SUPT5H	-0.19232	0.20609	-0.061994	0.94486	SPT5 homolog, DSIF elongation factor subunit [Source:HGNC Symbol;Acc:HGNC:11469]
ENSG00000232677	LINC00665	-0.31524	0.20617	0.034131	0.7653	long intergenic non-protein coding RNA 665 [Source:HGNC Symbol;Acc:HGNC:44323]
ENSG00000112306	RPS12	-0.068316	0.20637	-0.012153	0.61201	ribosomal protein S12 [Source:HGNC Symbol;Acc:HGNC:10385]
ENSG00000088247	KHSRP	-0.11066	0.20643	-0.079837	0.78366	KH-type splicing regulatory protein [Source:HGNC Symbol;Acc:HGNC:6316]
ENSG00000135750	KCNK1	0.48395	0.20692	-0.54832	0.17385	potassium channel, two pore domain subfamily K, member 1 [Source:HGNC Symbol;Acc:HGNC:6272]
ENSG00000179750	APOBEC3B	1.3776	0.20695	-0.11125	0.94273	apolipoprotein B mRNA editing enzyme, catalytic polypeptide-like 3B [Source:HGNC Symbol;Acc:HGNC:17352]
ENSG00000134318	ROCK2	-0.2331	0.20696	0.060926	0.59701	Rho-associated, coiled-coil containing protein kinase 2 [Source:HGNC Symbol;Acc:HGNC:10252]
ENSG00000143337	TOR1AIP1	0.36015	0.20716	-0.46391	0.12484	torsin A interacting protein 1 [Source:HGNC Symbol;Acc:HGNC:29456]
ENSG00000163125	RPRD2	-0.29159	0.20756	0.15742	0.41742	regulation of nuclear pre-mRNA domain containing 2 [Source:HGNC Symbol;Acc:HGNC:29039]
ENSG00000125630	POLR1B	-0.24207	0.20768	-0.19581	0.51977	polymerase (RNA) I polypeptide B [Source:HGNC Symbol;Acc:HGNC:20454]
ENSG00000154845	PPP4R1	0.20572	0.20768	-0.11676	0.63463	protein phosphatase 4 regulatory subunit 1 [Source:HGNC Symbol;Acc:HGNC:9320]
ENSG00000164032	H2AFZ	0.20282	0.20777	-0.17497	0.37224	H2A histone family member Z [Source:HGNC Symbol;Acc:HGNC:4741]
ENSG00000134717	BTF3L4	-0.28361	0.20837	-0.0093412	0.87498	basic transcription factor 3-like 4 [Source:HGNC Symbol;Acc:HGNC:30547]
ENSG00000131435	PDLIM4	0.34675	0.20867	-0.0767	0.91167	PDZ and LIM domain 4 [Source:HGNC Symbol;Acc:HGNC:16501]
ENSG00000070814	TCOF1	-0.13745	0.20878	-0.14825	0.46388	Treacher Collins-Franceschetti syndrome 1 [Source:HGNC Symbol;Acc:HGNC:11654]
ENSG00000143217	PVRL4	0.97405	0.20892	-0.057437	0.99034	poliovirus receptor-related 4 [Source:HGNC Symbol;Acc:HGNC:19688]
ENSG00000169403	PTAFR	0.46523	0.20948	-0.73276	0.062281	platelet-activating factor receptor [Source:HGNC Symbol;Acc:HGNC:9582]
ENSG00000116711	PLA2G4A	0.59865	0.20966	-0.13817	0.83344	phospholipase A2 group IVA [Source:HGNC Symbol;Acc:HGNC:9035]
ENSG00000135074	ADAM19	0.7438	0.20978	-0.19235	0.78342	ADAM metallopeptidase domain 19 [Source:HGNC Symbol;Acc:HGNC:197]
ENSG00000171862	PTEN	-0.28414	0.20985	0.19256	0.3302	phosphatase and tensin homolog [Source:HGNC Symbol;Acc:HGNC:9588]
ENSG00000157827	FMNL2	-0.17214	0.20992	-0.22995	0.28097	formin like 2 [Source:HGNC Symbol;Acc:HGNC:18267]
ENSG00000197894	ADH5	0.22061	0.21006	-0.14018	0.55621	alcohol dehydrogenase 5 (class III), chi polypeptide [Source:HGNC Symbol;Acc:HGNC:253]
ENSG00000171469	ZNF561	-0.33083	0.21016	0.1005	0.609	zinc finger protein 561 [Source:HGNC Symbol;Acc:HGNC:28684]
ENSG00000157870	FAM213B	0.45126	0.21055	-0.13683	0.78632	family with sequence similarity 213 member B [Source:HGNC Symbol;Acc:HGNC:28390]
ENSG00000112759	SLC29A1	0.37497	0.2106	-0.25121	0.46031	solute carrier family 29 (equilibrative nucleoside transporter), member 1 [Source:HGNC Symbol;Acc:HGNC:11003]
ENSG00000148344	PTGES	0.68478	0.21109	0.19178	0.593	prostaglandin E synthase [Source:HGNC Symbol;Acc:HGNC:9599]
ENSG00000005100	DHX33	-0.22261	0.2112	-0.13266	0.69139	DEAH (Asp-Glu-Ala-His) box polypeptide 33 [Source:HGNC Symbol;Acc:HGNC:16718]
ENSG00000032444	PNPLA6	0.31396	0.21134	0.082766	0.5387	patatin like phospholipase domain containing 6 [Source:HGNC Symbol;Acc:HGNC:16268]
ENSG00000178913	TAF7	-0.31192	0.21171	0.21678	0.32809	TATA-box binding protein associated factor 7 [Source:HGNC Symbol;Acc:HGNC:11541]
ENSG00000134440	NARS	-0.12322	0.21177	0.019316	0.56446	asparaginyl-tRNA synthetase [Source:HGNC Symbol;Acc:HGNC:7643]
ENSG00000143575	HAX1	-0.2409	0.21186	0.098702	0.49359	HCLS1 associated protein X-1 [Source:HGNC Symbol;Acc:HGNC:16915]
ENSG00000145736	GTF2H2	-0.67399	0.21197	0.082594	0.83028	general transcription factor IIH subunit 2 [Source:HGNC Symbol;Acc:HGNC:4656]
ENSG00000146063	TRIM41	-0.2547	0.21204	0.16221	0.34878	tripartite motif containing 41 [Source:HGNC Symbol;Acc:HGNC:19013]
ENSG00000060237	WNK1	-0.13035	0.21205	0.13244	0.13967	WNK lysine deficient protein kinase 1 [Source:HGNC Symbol;Acc:HGNC:14540]
ENSG00000162909	CAPN2	-0.059193	0.21267	-0.13658	0.20761	calpain 2, (m/II) large subunit [Source:HGNC Symbol;Acc:HGNC:1479]
ENSG00000085063	CD59	0.14958	0.21283	-0.21261	0.10754	CD59 molecule, complement regulatory protein [Source:HGNC Symbol;Acc:HGNC:1689]
ENSG00000144834	TAGLN3	1.1082	0.21296	-1.4891	0.11991	transgelin 3 [Source:HGNC Symbol;Acc:HGNC:29868]
ENSG00000135932	CAB39	0.14035	0.21302	-0.35272	0.0016467	calcium binding protein 39 [Source:HGNC Symbol;Acc:HGNC:20292]
ENSG00000185104	FAF1	-0.3114	0.21328	0.018464	0.8094	Fas (TNFRSF6) associated factor 1 [Source:HGNC Symbol;Acc:HGNC:3578]
ENSG00000142669	SH3BGRL3	0.2861	0.21339	-0.16817	0.5637	SH3 domain binding glutamate-rich protein like 3 [Source:HGNC Symbol;Acc:HGNC:15568]
ENSG00000198131	ZNF544	-0.37832	0.21342	-0.036689	0.97009	zinc finger protein 544 [Source:HGNC Symbol;Acc:HGNC:16759]
ENSG00000092098	RNF31	-0.38019	0.21356	-0.20518	0.66424	ring finger protein 31 [Source:HGNC Symbol;Acc:HGNC:16031]
ENSG00000160688	FLAD1	-0.32644	0.21484	0.036101	0.77201	flavin adenine dinucleotide synthetase 1 [Source:HGNC Symbol;Acc:HGNC:24671]
ENSG00000056972	TRAF3IP2	-0.22899	0.21487	-0.04154	0.96957	TRAF3 interacting protein 2 [Source:HGNC Symbol;Acc:HGNC:1343]
ENSG00000107854	TNKS2	-0.22335	0.21489	-0.023148	0.89827	tankyrase, TRF1-interacting ankyrin-related ADP-ribose polymerase 2 [Source:HGNC Symbol;Acc:HGNC:15677]
ENSG00000254726	MEX3A	-0.66605	0.21489	0.40502	0.43288	mex-3 RNA binding family member A [Source:HGNC Symbol;Acc:HGNC:33482]
ENSG00000058272	PPP1R12A	-0.24945	0.21494	0.090884	0.53375	protein phosphatase 1 regulatory subunit 12A [Source:HGNC Symbol;Acc:HGNC:7618]
ENSG00000189433	GJB4	0.72331	0.21508	-0.68582	0.25404	gap junction protein beta 4 [Source:HGNC Symbol;Acc:HGNC:4286]
ENSG00000112414	ADGRG6	-0.23466	0.21517	-0.17102	0.58649	adhesion G protein-coupled receptor G6 [Source:HGNC Symbol;Acc:HGNC:13841]
ENSG00000141574	SECTM1	1.1411	0.2152	-0.61929	0.48704	secreted and transmembrane 1 [Source:HGNC Symbol;Acc:HGNC:10707]
ENSG00000185127	C6orf120	-0.38075	0.21532	-0.13134	0.81834	chromosome 6 open reading frame 120 [Source:HGNC Symbol;Acc:HGNC:21247]
ENSG00000066697	MSANTD3	0.4168	0.21536	-0.087262	0.89958	Myb/SANT-like DNA-binding domain containing 3 [Source:HGNC Symbol;Acc:HGNC:23370]
ENSG00000099219	ERMP1	0.34756	0.21592	-0.082363	0.89529	endoplasmic reticulum metallopeptidase 1 [Source:HGNC Symbol;Acc:HGNC:23703]
ENSG00000163735	CXCL5	1.7514	0.21595	-1.2182	0.35635	chemokine (C-X-C motif) ligand 5 [Source:HGNC Symbol;Acc:HGNC:10642]
ENSG00000011426	ANLN	0.22248	0.21637	-0.045467	0.97835	anillin actin binding protein [Source:HGNC Symbol;Acc:HGNC:14082]
ENSG00000174684	B4GAT1	0.87498	0.21649	-0.049363	0.99959	beta-1,4-glucuronyltransferase 1 [Source:HGNC Symbol;Acc:HGNC:15685]
ENSG00000162840	MT2P1	0.9478	0.21662	-1.1668	0.14835	metallothionein 2 pseudogene 1 [Source:HGNC Symbol;Acc:HGNC:7407]
ENSG00000105559	PLEKHA4	0.6179	0.21664	-0.45852	0.37958	pleckstrin homology domain containing A4 [Source:HGNC Symbol;Acc:HGNC:14339]
ENSG00000079691	LRRC16A	-0.31516	0.21699	0.07179	0.67053	leucine rich repeat containing 16A [Source:HGNC Symbol;Acc:HGNC:21581]
ENSG00000196693	ZNF33B	-0.46305	0.21707	0.10603	0.70961	zinc finger protein 33B [Source:HGNC Symbol;Acc:HGNC:13097]
ENSG00000205339	IPO7	0.15771	0.21713	-0.11207	0.559	importin 7 [Source:HGNC Symbol;Acc:HGNC:9852]
ENSG00000172830	SSH3	0.32476	0.21723	0.0227	0.75124	slingshot protein phosphatase 3 [Source:HGNC Symbol;Acc:HGNC:30581]
ENSG00000197728	RPS26	-0.13922	0.21723	-0.13481	0.53819	ribosomal protein S26 [Source:HGNC Symbol;Acc:HGNC:10414]
ENSG00000172965	MIR4435-2HG	-0.38427	0.21727	0.21997	0.42662	MIR4435-2 host gene [Source:HGNC Symbol;Acc:HGNC:35163]
ENSG00000133657	ATP13A3	0.18907	0.21745	-0.50229	0.0012705	ATPase type 13A3 [Source:HGNC Symbol;Acc:HGNC:24113]
ENSG00000102572	STK24	-0.20891	0.21793	0.0066556	0.77287	serine/threonine kinase 24 [Source:HGNC Symbol;Acc:HGNC:11403]
ENSG00000124193	SRSF6	-0.14891	0.21797	0.020862	0.62207	serine/arginine-rich splicing factor 6 [Source:HGNC Symbol;Acc:HGNC:10788]
ENSG00000155660	PDIA4	0.14055	0.21798	0.07657	0.16306	protein disulfide isomerase family A member 4 [Source:HGNC Symbol;Acc:HGNC:30167]
ENSG00000168802	CHTF8	-0.2428	0.21825	0.020968	0.75294	chromosome transmission fidelity factor 8 [Source:HGNC Symbol;Acc:HGNC:24353]
ENSG00000147862	NFIB	-0.27835	0.21833	0.13104	0.47167	nuclear factor I/B [Source:HGNC Symbol;Acc:HGNC:7785]
ENSG00000153201	RANBP2	-0.16837	0.21847	-0.021217	0.85977	RAN binding protein 2 [Source:HGNC Symbol;Acc:HGNC:9848]
ENSG00000166452	AKIP1	-0.36413	0.21847	0.07706	0.70116	A-kinase interacting protein 1 [Source:HGNC Symbol;Acc:HGNC:1170]
ENSG00000114993	RTKN	0.2244	0.21879	0.16554	0.15527	rhotekin [Source:HGNC Symbol;Acc:HGNC:10466]
ENSG00000196850	PPTC7	-0.20228	0.21882	-0.10702	0.76695	PTC7 protein phosphatase homolog [Source:HGNC Symbol;Acc:HGNC:30695]
ENSG00000165689	SDCCAG3	-0.27076	0.21917	-0.15534	0.68137	serologically defined colon cancer antigen 3 [Source:HGNC Symbol;Acc:HGNC:10667]
ENSG00000145431	PDGFC	-0.34401	0.21923	0.47601	0.071505	platelet derived growth factor C [Source:HGNC Symbol;Acc:HGNC:8801]
ENSG00000169813	HNRNPF	-0.11309	0.21925	-0.19486	0.21623	heterogeneous nuclear ribonucleoprotein F [Source:HGNC Symbol;Acc:HGNC:5039]
ENSG00000154174	TOMM70A	-0.222	0.21926	-0.093399	0.83564	translocase of outer mitochondrial membrane 70 homolog A (S. cerevisiae) [Source:HGNC Symbol;Acc:HGNC:11985]
ENSG00000075413	MARK3	-0.18141	0.21941	-0.1064	0.74615	MAP/microtubule affinity-regulating kinase 3 [Source:HGNC Symbol;Acc:HGNC:6897]
ENSG00000089127	OAS1	0.55235	0.21943	-1.0811	0.027927	2'-5'-oligoadenylate synthetase 1 [Source:HGNC Symbol;Acc:HGNC:8086]
ENSG00000164163	ABCE1	0.2625	0.21943	-0.27989	0.23467	ATP binding cassette subfamily E member 1 [Source:HGNC Symbol;Acc:HGNC:69]
ENSG00000155304	HSPA13	0.33411	0.21949	-0.3119	0.29469	heat shock protein family A (Hsp70) member 13 [Source:HGNC Symbol;Acc:HGNC:11375]
ENSG00000139410	SDSL	-1.1502	0.2195	0.07684	0.91217	serine dehydratase-like [Source:HGNC Symbol;Acc:HGNC:30404]
ENSG00000108262	GIT1	-0.22098	0.21971	-0.10615	0.78849	G protein-coupled receptor kinase interacting ArfGAP 1 [Source:HGNC Symbol;Acc:HGNC:4272]
ENSG00000102974	CTCF	-0.2556	0.21972	0.03551	0.71799	CCCTC-binding factor (zinc finger protein) [Source:HGNC Symbol;Acc:HGNC:13723]
ENSG00000253276	CCDC71L	0.32696	0.21973	-0.92212	0.0013515	coiled-coil domain containing 71-like [Source:HGNC Symbol;Acc:HGNC:26685]
ENSG00000140265	ZSCAN29	-0.32036	0.2198	0.066649	0.69054	zinc finger and SCAN domain containing 29 [Source:HGNC Symbol;Acc:HGNC:26673]
ENSG00000027697	IFNGR1	0.32309	0.21994	-0.10491	0.813	interferon gamma receptor 1 [Source:HGNC Symbol;Acc:HGNC:5439]
ENSG00000137221	TJAP1	-0.23209	0.2202	0.0214	0.74203	tight junction associated protein 1 (peripheral) [Source:HGNC Symbol;Acc:HGNC:17949]
ENSG00000198743	SLC5A3	0.54991	0.22021	-0.27461	0.58045	solute carrier family 5 (sodium/myo-inositol cotransporter), member 3 [Source:HGNC Symbol;Acc:HGNC:11038]
ENSG00000166233	ARIH1	-0.23867	0.22028	-0.021212	0.89864	ariadne RBR E3 ubiquitin protein ligase 1 [Source:HGNC Symbol;Acc:HGNC:689]
ENSG00000049759	NEDD4L	0.26776	0.22054	-0.63319	0.0056405	neural precursor cell expressed, developmentally down-regulated 4-like, E3 ubiquitin protein ligase [Source:HGNC Symbol;Acc:HGNC:7728]
ENSG00000145390	USP53	-0.23711	0.22075	-0.1522	0.65198	ubiquitin specific peptidase 53 [Source:HGNC Symbol;Acc:HGNC:29255]
ENSG00000085760	MTIF2	-0.25232	0.22088	0.082207	0.56918	mitochondrial translational initiation factor 2 [Source:HGNC Symbol;Acc:HGNC:7441]
ENSG00000136925	TSTD2	-0.43038	0.221	0.19696	0.52188	thiosulfate sulfurtransferase (rhodanese)-like domain containing 2 [Source:HGNC Symbol;Acc:HGNC:30087]
ENSG00000111335	OAS2	0.23307	0.22103	-1.1442	3.75e-08	2'-5'-oligoadenylate synthetase 2 [Source:HGNC Symbol;Acc:HGNC:8087]
ENSG00000120705	ETF1	-0.12521	0.22121	-0.054207	0.97114	eukaryotic translation termination factor 1 [Source:HGNC Symbol;Acc:HGNC:3477]
ENSG00000131174	COX7B	0.37035	0.22141	-0.16401	0.67408	cytochrome c oxidase subunit VIIb [Source:HGNC Symbol;Acc:HGNC:2291]
ENSG00000111011	RSRC2	-0.20624	0.22143	-0.019296	0.87633	arginine/serine-rich coiled-coil 2 [Source:HGNC Symbol;Acc:HGNC:30559]
ENSG00000120889	TNFRSF10B	0.17144	0.22166	-0.2311	0.13421	tumor necrosis factor receptor superfamily member 10b [Source:HGNC Symbol;Acc:HGNC:11905]
ENSG00000111875	ASF1A	-0.41305	0.22168	0.060987	0.77011	anti-silencing function 1A histone chaperone [Source:HGNC Symbol;Acc:HGNC:20995]
ENSG00000233864	TTTY15	-0.47628	0.22192	-0.16964	0.79261	testis-specific transcript, Y-linked 15 (non-protein coding) [Source:HGNC Symbol;Acc:HGNC:18567]
ENSG00000178035	IMPDH2	-0.14954	0.22201	-0.059808	0.94497	IMP (inosine 5'-monophosphate) dehydrogenase 2 [Source:HGNC Symbol;Acc:HGNC:6053]
ENSG00000148840	PPRC1	-0.18538	0.22205	-0.08914	0.8257	peroxisome proliferator-activated receptor gamma, coactivator-related 1 [Source:HGNC Symbol;Acc:HGNC:30025]
ENSG00000134138	MEIS2	-0.4922	0.22227	0.23656	0.5157	Meis homeobox 2 [Source:HGNC Symbol;Acc:HGNC:7001]
ENSG00000170876	TMEM43	-0.18762	0.22267	0.045328	0.59209	transmembrane protein 43 [Source:HGNC Symbol;Acc:HGNC:28472]
ENSG00000113658	SMAD5	-0.20499	0.22309	0.27533	0.079057	SMAD family member 5 [Source:HGNC Symbol;Acc:HGNC:6771]
ENSG00000139318	DUSP6	0.24319	0.22335	-0.90167	2.17e-05	dual specificity phosphatase 6 [Source:HGNC Symbol;Acc:HGNC:3072]
ENSG00000174109	C16orf91	-0.5628	0.22352	0.1116	0.7561	chromosome 16 open reading frame 91 [Source:HGNC Symbol;Acc:HGNC:27558]
ENSG00000164104	HMGB2	-0.18136	0.22356	-0.0089914	0.81499	high mobility group box 2 [Source:HGNC Symbol;Acc:HGNC:5000]
ENSG00000029363	BCLAF1	-0.13137	0.22368	-0.089348	0.76423	BCL2-associated transcription factor 1 [Source:HGNC Symbol;Acc:HGNC:16863]
ENSG00000196526	AFAP1	0.46979	0.22383	-0.4807	0.23806	actin filament associated protein 1 [Source:HGNC Symbol;Acc:HGNC:24017]
ENSG00000132613	MTSS1L	-0.52379	0.22392	0.5356	0.19114	metastasis suppressor 1-like [Source:HGNC Symbol;Acc:HGNC:25094]
ENSG00000164976	KIAA1161	0.59909	0.22395	0.24943	0.46156	KIAA1161 [Source:HGNC Symbol;Acc:HGNC:19918]
ENSG00000160305	DIP2A	0.33062	0.22401	-0.10661	0.81344	disco interacting protein 2 homolog A [Source:HGNC Symbol;Acc:HGNC:17217]
ENSG00000177200	CHD9	-0.22709	0.22402	0.1694	0.29194	chromodomain helicase DNA binding protein 9 [Source:HGNC Symbol;Acc:HGNC:25701]
ENSG00000162244	RPL29	0.10316	0.22404	-0.10484	0.39318	ribosomal protein L29 [Source:HGNC Symbol;Acc:HGNC:10331]
ENSG00000162104	ADCY9	0.52876	0.22405	0.060441	0.76785	adenylate cyclase 9 [Source:HGNC Symbol;Acc:HGNC:240]
ENSG00000178999	AURKB	0.42732	0.22417	-0.16512	0.71437	aurora kinase B [Source:HGNC Symbol;Acc:HGNC:11390]
ENSG00000166750	SLFN5	-0.097045	0.22434	-0.042253	0.94195	schlafen family member 5 [Source:HGNC Symbol;Acc:HGNC:28286]
ENSG00000123933	MXD4	0.50518	0.22449	0.19747	0.47883	MAX dimerization protein 4 [Source:HGNC Symbol;Acc:HGNC:13906]
ENSG00000075673	ATP12A	2.511	0.22457	0.17501	0.86065	ATPase, H+/K+ transporting, nongastric, alpha polypeptide [Source:HGNC Symbol;Acc:HGNC:13816]
ENSG00000120162	MOB3B	-0.21636	0.22468	0.50928	0.0028765	MOB kinase activator 3B [Source:HGNC Symbol;Acc:HGNC:23825]
ENSG00000270170	NCBP2-AS2	-0.42695	0.22478	-0.10352	0.8944	NCBP2 antisense RNA 2 (head to head) [Source:HGNC Symbol;Acc:HGNC:25121]
ENSG00000103811	CTSH	0.81055	0.22497	-0.28118	0.69406	cathepsin H [Source:HGNC Symbol;Acc:HGNC:2535]
ENSG00000130203	APOE	0.51666	0.22507	-0.18621	0.72046	apolipoprotein E [Source:HGNC Symbol;Acc:HGNC:613]
ENSG00000139668	WDFY2	-0.17972	0.2251	-0.055737	0.97223	WD repeat and FYVE domain containing 2 [Source:HGNC Symbol;Acc:HGNC:20482]
ENSG00000116649	SRM	-0.20893	0.22534	-0.14499	0.63963	spermidine synthase [Source:HGNC Symbol;Acc:HGNC:11296]
ENSG00000150782	IL18	-0.28145	0.22582	0.37989	0.08206	interleukin 18 [Source:HGNC Symbol;Acc:HGNC:5986]
ENSG00000010438	PRSS3	0.47868	0.22635	-0.47387	0.25623	protease, serine 3 [Source:HGNC Symbol;Acc:HGNC:9486]
ENSG00000155313	USP25	-0.28659	0.22641	-0.024799	0.92662	ubiquitin specific peptidase 25 [Source:HGNC Symbol;Acc:HGNC:12624]
ENSG00000059804	SLC2A3	0.62482	0.22643	-0.84841	0.12005	solute carrier family 2 (facilitated glucose transporter), member 3 [Source:HGNC Symbol;Acc:HGNC:11007]
ENSG00000146909	NOM1	-0.26899	0.22647	-0.093359	0.86502	nucleolar protein with MIF4G domain 1 [Source:HGNC Symbol;Acc:HGNC:13244]
ENSG00000158201	ABHD3	0.57458	0.22659	0.096223	0.71759	abhydrolase domain containing 3 [Source:HGNC Symbol;Acc:HGNC:18718]
ENSG00000133818	RRAS2	-0.217	0.22664	-0.13476	0.68694	related RAS viral (r-ras) oncogene homolog 2 [Source:HGNC Symbol;Acc:HGNC:17271]
ENSG00000131747	TOP2A	-0.13106	0.22673	0.11207	0.20758	topoisomerase (DNA) II alpha [Source:HGNC Symbol;Acc:HGNC:11989]
ENSG00000156502	SUPV3L1	-0.36018	0.22698	-0.030234	0.95428	SUV3-like helicase [Source:HGNC Symbol;Acc:HGNC:11471]
ENSG00000140836	ZFHX3	-0.35246	0.22704	0.21302	0.40884	zinc finger homeobox 3 [Source:HGNC Symbol;Acc:HGNC:777]
ENSG00000146555	SDK1	-1.1489	0.22709	0.59005	0.54817	sidekick cell adhesion molecule 1 [Source:HGNC Symbol;Acc:HGNC:19307]
ENSG00000088726	TMEM40	-0.19878	0.22715	0.042271	0.62648	transmembrane protein 40 [Source:HGNC Symbol;Acc:HGNC:25620]
ENSG00000160679	CHTOP	-0.23112	0.22726	-0.020929	0.89605	chromatin target of PRMT1 [Source:HGNC Symbol;Acc:HGNC:24511]
ENSG00000112419	PHACTR2	-0.35676	0.22735	-0.090005	0.90543	phosphatase and actin regulator 2 [Source:HGNC Symbol;Acc:HGNC:20956]
ENSG00000144381	HSPD1	-0.084716	0.22735	-0.28936	0.012434	heat shock protein family D (Hsp60) member 1 [Source:HGNC Symbol;Acc:HGNC:5261]
ENSG00000049089	COL9A2	0.46713	0.22757	0.10051	0.65019	collagen, type IX, alpha 2 [Source:HGNC Symbol;Acc:HGNC:2218]
ENSG00000106263	EIF3B	-0.11049	0.22761	-0.066593	0.88263	eukaryotic translation initiation factor 3 subunit B [Source:HGNC Symbol;Acc:HGNC:3280]
ENSG00000148300	REXO4	-0.27845	0.22763	-0.065058	0.9537	REX4 homolog, 3'-5' exonuclease [Source:HGNC Symbol;Acc:HGNC:12820]
ENSG00000173218	VANGL1	0.36237	0.22785	0.074935	0.63013	VANGL planar cell polarity protein 1 [Source:HGNC Symbol;Acc:HGNC:15512]
ENSG00000153561	RMND5A	-0.31002	0.22791	-0.12821	0.79196	required for meiotic nuclear division 5 homolog A [Source:HGNC Symbol;Acc:HGNC:25850]
ENSG00000170515	PA2G4	-0.16093	0.22805	-0.14452	0.55641	proliferation-associated 2G4 [Source:HGNC Symbol;Acc:HGNC:8550]
ENSG00000105220	GPI	0.20254	0.22832	-0.24335	0.19178	glucose-6-phosphate isomerase [Source:HGNC Symbol;Acc:HGNC:4458]
ENSG00000168143	FAM83B	-0.274	0.22878	-0.044304	0.98359	family with sequence similarity 83 member B [Source:HGNC Symbol;Acc:HGNC:21357]
ENSG00000101298	SNPH	0.92389	0.22888	0.28977	0.57359	syntaphilin [Source:HGNC Symbol;Acc:HGNC:15931]
ENSG00000213585	VDAC1	0.15631	0.22909	-0.27239	0.045825	voltage-dependent anion channel 1 [Source:HGNC Symbol;Acc:HGNC:12669]
ENSG00000074410	CA12	0.39926	0.22923	-0.064836	0.95871	carbonic anhydrase XII [Source:HGNC Symbol;Acc:HGNC:1371]
ENSG00000152520	PAN3	-0.33032	0.22932	0.062374	0.71568	PAN3 poly(A) specific ribonuclease subunit [Source:HGNC Symbol;Acc:HGNC:29991]
ENSG00000073578	SDHA	0.22644	0.22947	-0.41621	0.034206	succinate dehydrogenase complex subunit A, flavoprotein (Fp) [Source:HGNC Symbol;Acc:HGNC:10680]
ENSG00000177426	TGIF1	-0.20215	0.22948	0.043328	0.62958	TGFB-induced factor homeobox 1 [Source:HGNC Symbol;Acc:HGNC:11776]
ENSG00000187231	SESTD1	0.6136	0.22979	-0.17168	0.78746	SEC14 and spectrin domain containing 1 [Source:HGNC Symbol;Acc:HGNC:18379]
ENSG00000172667	ZMAT3	0.54424	0.22985	0.16882	0.56635	zinc finger, matrin-type 3 [Source:HGNC Symbol;Acc:HGNC:29983]
ENSG00000166123	GPT2	-0.18125	0.22986	0.12499	0.31007	glutamic pyruvate transaminase (alanine aminotransferase) 2 [Source:HGNC Symbol;Acc:HGNC:18062]
ENSG00000010017	RANBP9	-0.28488	0.23024	-0.046183	0.98977	RAN binding protein 9 [Source:HGNC Symbol;Acc:HGNC:13727]
ENSG00000090621	PABPC4	-0.15205	0.23032	-0.041513	0.95702	poly(A) binding protein, cytoplasmic 4 (inducible form) [Source:HGNC Symbol;Acc:HGNC:8557]
ENSG00000175130	MARCKSL1	0.65452	0.23032	-0.0065502	0.92652	MARCKS-like 1 [Source:HGNC Symbol;Acc:HGNC:7142]
ENSG00000148187	MRRF	-0.28912	0.23076	-0.001499	0.86034	mitochondrial ribosome recycling factor [Source:HGNC Symbol;Acc:HGNC:7234]
ENSG00000106993	CDC37L1	-0.4145	0.23078	0.14481	0.61063	cell division cycle 37-like 1 [Source:HGNC Symbol;Acc:HGNC:17179]
ENSG00000176915	ANKLE2	0.21564	0.23087	0.35297	0.0052035	ankyrin repeat and LEM domain containing 2 [Source:HGNC Symbol;Acc:HGNC:29101]
ENSG00000102967	DHODH	-0.54614	0.23116	0.14632	0.69979	dihydroorotate dehydrogenase (quinone) [Source:HGNC Symbol;Acc:HGNC:2867]
ENSG00000085721	RRN3	-0.23273	0.23149	-0.16124	0.626	RRN3 homolog, RNA polymerase I transcription factor [Source:HGNC Symbol;Acc:HGNC:30346]
ENSG00000101187	SLCO4A1	0.8289	0.2316	-1.1565	0.11837	solute carrier organic anion transporter family member 4A1 [Source:HGNC Symbol;Acc:HGNC:10953]
ENSG00000164294	GPX8	0.39958	0.23169	0.042634	0.74974	glutathione peroxidase 8 (putative) [Source:HGNC Symbol;Acc:HGNC:33100]
ENSG00000187953	PMS2CL	-0.58526	0.23172	0.33503	0.46783	PMS2 C-terminal like pseudogene [Source:HGNC Symbol;Acc:HGNC:30061]
ENSG00000113569	NUP155	-0.25719	0.23203	-0.22527	0.49087	nucleoporin 155kDa [Source:HGNC Symbol;Acc:HGNC:8063]
ENSG00000163082	SGPP2	1.1939	0.23237	0.027452	0.92214	sphingosine-1-phosphate phosphatase 2 [Source:HGNC Symbol;Acc:HGNC:19953]
ENSG00000224877	C17orf89	-0.27974	0.23237	-0.25041	0.46991	chromosome 17 open reading frame 89 [Source:HGNC Symbol;Acc:HGNC:33551]
ENSG00000114923	SLC4A3	0.45751	0.23239	0.095502	0.65823	solute carrier family 4 (anion exchanger), member 3 [Source:HGNC Symbol;Acc:HGNC:11029]
ENSG00000133142	TCEAL4	-0.2314	0.2326	0.15777	0.33679	transcription elongation factor A (SII)-like 4 [Source:HGNC Symbol;Acc:HGNC:26121]
ENSG00000111671	SPSB2	-0.59203	0.23262	0.54333	0.25263	splA/ryanodine receptor domain and SOCS box containing 2 [Source:HGNC Symbol;Acc:HGNC:29522]
ENSG00000135373	EHF	0.17751	0.23265	-0.38574	0.011214	ets homologous factor [Source:HGNC Symbol;Acc:HGNC:3246]
ENSG00000168264	IRF2BP2	-0.21376	0.23277	-0.20543	0.46573	interferon regulatory factor 2 binding protein 2 [Source:HGNC Symbol;Acc:HGNC:21729]
ENSG00000078668	VDAC3	0.27441	0.23287	-0.15338	0.6119	voltage-dependent anion channel 3 [Source:HGNC Symbol;Acc:HGNC:12674]
ENSG00000121858	TNFSF10	1.4279	0.2333	0.85753	0.25024	tumor necrosis factor superfamily member 10 [Source:HGNC Symbol;Acc:HGNC:11925]
ENSG00000028277	POU2F2	0.35033	0.23339	-0.756	0.015653	POU class 2 homeobox 2 [Source:HGNC Symbol;Acc:HGNC:9213]
ENSG00000171206	TRIM8	-0.18379	0.23369	-0.45314	0.037765	tripartite motif containing 8 [Source:HGNC Symbol;Acc:HGNC:15579]
ENSG00000165244	ZNF367	0.74206	0.23374	-0.34722	0.59547	zinc finger protein 367 [Source:HGNC Symbol;Acc:HGNC:18320]
ENSG00000036054	TBC1D23	-0.29275	0.23375	0.12798	0.5148	TBC1 domain family member 23 [Source:HGNC Symbol;Acc:HGNC:25622]
ENSG00000138768	USO1	0.23859	0.23383	-0.13795	0.61619	USO1 vesicle transport factor [Source:HGNC Symbol;Acc:HGNC:30904]
ENSG00000164332	UBLCP1	-0.27153	0.23389	-0.14978	0.70677	ubiquitin like domain containing CTD phosphatase 1 [Source:HGNC Symbol;Acc:HGNC:28110]
ENSG00000008256	CYTH3	0.31377	0.23417	0.20293	0.25416	cytohesin 3 [Source:HGNC Symbol;Acc:HGNC:9504]
ENSG00000086712	TXLNG	-0.30767	0.23425	-0.086626	0.90112	taxilin gamma [Source:HGNC Symbol;Acc:HGNC:18578]
ENSG00000111670	GNPTAB	0.33047	0.23441	-0.087112	0.87891	N-acetylglucosamine-1-phosphate transferase, alpha and beta subunits [Source:HGNC Symbol;Acc:HGNC:29670]
ENSG00000275052	PPP4R3B	-0.21279	0.23441	-0.048518	0.99559	protein phosphatase 4 regulatory subunit 3B [Source:HGNC Symbol;Acc:HGNC:29267]
ENSG00000148834	GSTO1	0.26998	0.2349	-0.16669	0.56294	glutathione S-transferase omega 1 [Source:HGNC Symbol;Acc:HGNC:13312]
ENSG00000127022	CANX	-0.06596	0.23506	0.088838	0.066012	calnexin [Source:HGNC Symbol;Acc:HGNC:1473]
ENSG00000131018	SYNE1	-0.43498	0.23508	0.74081	0.030412	spectrin repeat containing, nuclear envelope 1 [Source:HGNC Symbol;Acc:HGNC:17089]
ENSG00000108107	RPL28	0.11733	0.23534	-0.19041	0.075094	ribosomal protein L28 [Source:HGNC Symbol;Acc:HGNC:10330]
ENSG00000138835	RGS3	-0.32781	0.23535	0.15444	0.50249	regulator of G-protein signaling 3 [Source:HGNC Symbol;Acc:HGNC:9999]
ENSG00000072041	SLC6A15	-0.17417	0.23537	-0.019807	0.86231	solute carrier family 6 (neutral amino acid transporter), member 15 [Source:HGNC Symbol;Acc:HGNC:13621]
ENSG00000076826	CAMSAP3	0.67648	0.23545	-0.39617	0.50628	calmodulin regulated spectrin associated protein family member 3 [Source:HGNC Symbol;Acc:HGNC:29307]
ENSG00000144566	RAB5A	-0.27046	0.2355	0.059301	0.67103	RAB5A, member RAS oncogene family [Source:HGNC Symbol;Acc:HGNC:9783]
ENSG00000185745	IFIT1	0.59488	0.23552	-1.1719	0.033966	interferon induced protein with tetratricopeptide repeats 1 [Source:HGNC Symbol;Acc:HGNC:5407]
ENSG00000205581	HMGN1	-0.094323	0.23582	-0.079268	0.77302	high mobility group nucleosome binding domain 1 [Source:HGNC Symbol;Acc:HGNC:4984]
ENSG00000205302	SNX2	-0.27559	0.23586	-0.039249	0.96875	sorting nexin 2 [Source:HGNC Symbol;Acc:HGNC:11173]
ENSG00000185608	MRPL40	-0.36624	0.2359	-0.046446	0.9927	mitochondrial ribosomal protein L40 [Source:HGNC Symbol;Acc:HGNC:14491]
ENSG00000118523	CTGF	-0.46846	0.23602	0.10765	0.72109	connective tissue growth factor [Source:HGNC Symbol;Acc:HGNC:2500]
ENSG00000149256	TENM4	-0.32597	0.23618	0.39694	0.12452	teneurin transmembrane protein 4 [Source:HGNC Symbol;Acc:HGNC:29945]
ENSG00000183760	ACP7	1.7174	0.23634	-0.69573	0.58797	acid phosphatase 7, tartrate resistant (putative) [Source:HGNC Symbol;Acc:HGNC:33781]
ENSG00000197044	ZNF441	-0.75992	0.23637	0.23326	0.69528	zinc finger protein 441 [Source:HGNC Symbol;Acc:HGNC:20875]
ENSG00000179403	VWA1	0.58019	0.23662	-0.27747	0.6077	von Willebrand factor A domain containing 1 [Source:HGNC Symbol;Acc:HGNC:30910]
ENSG00000196141	SPATS2L	-0.19502	0.23679	-0.051325	0.99313	spermatogenesis associated, serine rich 2 like [Source:HGNC Symbol;Acc:HGNC:24574]
ENSG00000185101	ANO9	0.43713	0.23689	0.17096	0.48054	anoctamin 9 [Source:HGNC Symbol;Acc:HGNC:20679]
ENSG00000182400	TRAPPC6B	-0.3342	0.23701	0.080898	0.67883	trafficking protein particle complex 6B [Source:HGNC Symbol;Acc:HGNC:23066]
ENSG00000141030	COPS3	-0.24576	0.23703	-0.012821	0.87684	COP9 signalosome subunit 3 [Source:HGNC Symbol;Acc:HGNC:2239]
ENSG00000272734	ADIRF-AS1	-0.59384	0.23704	0.55666	0.24703	ADIRF antisense RNA 1 [Source:HGNC Symbol;Acc:HGNC:45127]
ENSG00000162783	IER5	0.23736	0.23706	-0.29889	0.16935	immediate early response 5 [Source:HGNC Symbol;Acc:HGNC:5393]
ENSG00000105404	RABAC1	0.27886	0.23738	0.02345	0.71947	Rab acceptor 1 (prenylated) [Source:HGNC Symbol;Acc:HGNC:9794]
ENSG00000173848	NET1	0.14339	0.23786	-0.3405	0.0051551	neuroepithelial cell transforming 1 [Source:HGNC Symbol;Acc:HGNC:14592]
ENSG00000075426	FOSL2	-0.15775	0.23788	0.43205	0.0009999	FOS-like antigen 2 [Source:HGNC Symbol;Acc:HGNC:3798]
ENSG00000075856	SART3	-0.24667	0.23847	-0.078983	0.90362	squamous cell carcinoma antigen recognized by T-cells 3 [Source:HGNC Symbol;Acc:HGNC:16860]
ENSG00000197965	MPZL1	0.19974	0.23864	-0.0075875	0.76918	myelin protein zero-like 1 [Source:HGNC Symbol;Acc:HGNC:7226]
ENSG00000125812	GZF1	-0.4495	0.23885	-0.027133	0.95868	GDNF-inducible zinc finger protein 1 [Source:HGNC Symbol;Acc:HGNC:15808]
ENSG00000166532	RIMKLB	-0.2211	0.23897	-0.0071252	0.84372	ribosomal modification protein rimK-like family member B [Source:HGNC Symbol;Acc:HGNC:29228]
ENSG00000089057	SLC23A2	0.39045	0.23899	-0.15831	0.71488	solute carrier family 23 (ascorbic acid transporter), member 2 [Source:HGNC Symbol;Acc:HGNC:10973]
ENSG00000183054	RGPD6	-2.2661	0.2391	0.12056	0.95168	RANBP2-like and GRIP domain containing 6 [Source:HGNC Symbol;Acc:HGNC:32419]
ENSG00000149809	TM7SF2	0.82605	0.2392	-0.56413	0.4273	transmembrane 7 superfamily member 2 [Source:HGNC Symbol;Acc:HGNC:11863]
ENSG00000121413	ZSCAN18	-0.57061	0.23946	0.22501	0.60734	zinc finger and SCAN domain containing 18 [Source:HGNC Symbol;Acc:HGNC:21037]
ENSG00000188342	GTF2F2	-0.26445	0.23946	0.095306	0.5645	general transcription factor IIF subunit 2 [Source:HGNC Symbol;Acc:HGNC:4653]
ENSG00000229117	RPL41	-0.041124	0.24008	-0.027349	0.6906	ribosomal protein L41 [Source:HGNC Symbol;Acc:HGNC:10354]
ENSG00000104635	SLC39A14	-0.17242	0.2401	-0.020614	0.86614	solute carrier family 39 (zinc transporter), member 14 [Source:HGNC Symbol;Acc:HGNC:20858]
ENSG00000132300	PTCD3	-0.26279	0.24012	-0.013639	0.88774	pentatricopeptide repeat domain 3 [Source:HGNC Symbol;Acc:HGNC:24717]
ENSG00000086065	CHMP5	0.34145	0.24024	-0.32448	0.30534	charged multivesicular body protein 5 [Source:HGNC Symbol;Acc:HGNC:26942]
ENSG00000183386	FHL3	-0.4609	0.24027	0.11739	0.70194	four and a half LIM domains 3 [Source:HGNC Symbol;Acc:HGNC:3704]
ENSG00000155368	DBI	0.24648	0.24028	0.027764	0.66646	diazepam binding inhibitor (GABA receptor modulator, acyl-CoA binding protein) [Source:HGNC Symbol;Acc:HGNC:2690]
ENSG00000125166	GOT2	0.20533	0.24034	-0.1179	0.65182	glutamic-oxaloacetic transaminase 2 [Source:HGNC Symbol;Acc:HGNC:4433]
ENSG00000165801	ARHGEF40	0.50327	0.2404	0.25947	0.38508	Rho guanine nucleotide exchange factor 40 [Source:HGNC Symbol;Acc:HGNC:25516]
ENSG00000047315	POLR2B	0.25496	0.24067	-0.25694	0.28981	polymerase (RNA) II (DNA directed) polypeptide B, 140kDa [Source:HGNC Symbol;Acc:HGNC:9188]
ENSG00000160014	CALM3	0.1872	0.2407	-0.16568	0.39965	calmodulin 3 (phosphorylase kinase, delta) [Source:HGNC Symbol;Acc:HGNC:1449]
ENSG00000197063	MAFG	0.40358	0.24087	-0.33725	0.36626	v-maf avian musculoaponeurotic fibrosarcoma oncogene homolog G [Source:HGNC Symbol;Acc:HGNC:6781]
ENSG00000105926	MPP6	-0.39877	0.24097	0.096754	0.69884	membrane protein, palmitoylated 6 [Source:HGNC Symbol;Acc:HGNC:18167]
ENSG00000198952	SMG5	-0.17326	0.24104	0.10235	0.37066	SMG5 nonsense mediated mRNA decay factor [Source:HGNC Symbol;Acc:HGNC:24644]
ENSG00000144468	RHBDD1	-0.30453	0.24143	0.20126	0.37774	rhomboid domain containing 1 [Source:HGNC Symbol;Acc:HGNC:23081]
ENSG00000198837	DENND4B	-0.25547	0.24151	0.075552	0.60973	DENN/MADD domain containing 4B [Source:HGNC Symbol;Acc:HGNC:29044]
ENSG00000134758	RNF138	-0.36813	0.24154	-0.26522	0.56255	ring finger protein 138, E3 ubiquitin protein ligase [Source:HGNC Symbol;Acc:HGNC:17765]
ENSG00000068489	PRR11	0.30794	0.24189	-0.047383	0.9921	proline rich 11 [Source:HGNC Symbol;Acc:HGNC:25619]
ENSG00000113328	CCNG1	0.34011	0.24196	-0.098935	0.8484	cyclin G1 [Source:HGNC Symbol;Acc:HGNC:1592]
ENSG00000231991	ANXA2P2	0.17885	0.242	-0.31677	0.047404	annexin A2 pseudogene 2 [Source:HGNC Symbol;Acc:HGNC:539]
ENSG00000149573	MPZL2	0.23062	0.2421	-0.63529	0.0018793	myelin protein zero-like 2 [Source:HGNC Symbol;Acc:HGNC:3496]
ENSG00000139291	TMEM19	0.79501	0.24215	0.33325	0.47787	transmembrane protein 19 [Source:HGNC Symbol;Acc:HGNC:25605]
ENSG00000172331	BPGM	0.68769	0.24229	-0.14247	0.8567	bisphosphoglycerate mutase [Source:HGNC Symbol;Acc:HGNC:1093]
ENSG00000227057	WDR46	-0.26912	0.24233	0.045469	0.7141	WD repeat domain 46 [Source:HGNC Symbol;Acc:HGNC:13923]
ENSG00000205076	LGALS7	0.61989	0.24242	0.33822	0.36666	lectin, galactoside-binding, soluble, 7 [Source:HGNC Symbol;Acc:HGNC:6568]
ENSG00000169957	ZNF768	-0.30114	0.24255	0.15682	0.46755	zinc finger protein 768 [Source:HGNC Symbol;Acc:HGNC:26273]
ENSG00000137073	UBAP2	-0.29421	0.24262	0.091681	0.615	ubiquitin associated protein 2 [Source:HGNC Symbol;Acc:HGNC:14185]
ENSG00000085733	CTTN	0.13953	0.2428	-0.052355	0.97785	cortactin [Source:HGNC Symbol;Acc:HGNC:3338]
ENSG00000063046	EIF4B	0.14162	0.24281	-0.11795	0.49308	eukaryotic translation initiation factor 4B [Source:HGNC Symbol;Acc:HGNC:3285]
ENSG00000132661	NXT1	-0.36823	0.24305	-0.13398	0.81741	nuclear transport factor 2-like export factor 1 [Source:HGNC Symbol;Acc:HGNC:15913]
ENSG00000173145	NOC3L	-0.28595	0.24308	-0.29818	0.39594	NOC3-like DNA replication regulator [Source:HGNC Symbol;Acc:HGNC:24034]
ENSG00000176624	MEX3C	-0.21	0.24341	-0.015914	0.87104	mex-3 RNA binding family member C [Source:HGNC Symbol;Acc:HGNC:28040]
ENSG00000114062	UBE3A	-0.22276	0.24352	0.03945	0.68224	ubiquitin protein ligase E3A [Source:HGNC Symbol;Acc:HGNC:12496]
ENSG00000065809	FAM107B	-0.29322	0.24354	0.00032386	0.86083	family with sequence similarity 107 member B [Source:HGNC Symbol;Acc:HGNC:23726]
ENSG00000137876	RSL24D1	0.22585	0.24364	-0.19287	0.40273	ribosomal L24 domain containing 1 [Source:HGNC Symbol;Acc:HGNC:18479]
ENSG00000138430	OLA1	-0.17044	0.24366	0.0042662	0.75262	Obg-like ATPase 1 [Source:HGNC Symbol;Acc:HGNC:28833]
ENSG00000255769	GOLGA2P10	-0.54732	0.24387	0.40337	0.36549	golgin A2 pseudogene 10 [Source:HGNC Symbol;Acc:HGNC:26229]
ENSG00000240849	TMEM189	0.56841	0.24388	-0.056808	0.98661	transmembrane protein 189 [Source:HGNC Symbol;Acc:HGNC:16735]
ENSG00000125686	MED1	-0.21023	0.24395	-0.047128	0.99033	mediator complex subunit 1 [Source:HGNC Symbol;Acc:HGNC:9234]
ENSG00000144959	NCEH1	0.45767	0.24407	-0.44862	0.2807	neutral cholesterol ester hydrolase 1 [Source:HGNC Symbol;Acc:HGNC:29260]
ENSG00000204792	LINC01291	-1.6749	0.24425	1.1795	0.43747	long intergenic non-protein coding RNA 1291 [Source:HGNC Symbol;Acc:HGNC:50358]
ENSG00000122786	CALD1	-0.1119	0.24433	0.082768	0.25776	caldesmon 1 [Source:HGNC Symbol;Acc:HGNC:1441]
ENSG00000198805	PNP	0.401	0.24458	-0.60587	0.095826	purine nucleoside phosphorylase [Source:HGNC Symbol;Acc:HGNC:7892]
ENSG00000244405	ETV5	-0.24427	0.24462	-0.11903	0.77682	ets variant 5 [Source:HGNC Symbol;Acc:HGNC:3494]
ENSG00000170017	ALCAM	0.2069	0.2448	0.031557	0.58817	activated leukocyte cell adhesion molecule [Source:HGNC Symbol;Acc:HGNC:400]
ENSG00000169641	LUZP1	-0.14149	0.24509	-0.10116	0.72803	leucine zipper protein 1 [Source:HGNC Symbol;Acc:HGNC:14985]
ENSG00000084733	RAB10	-0.12814	0.24526	-0.044256	0.96792	RAB10, member RAS oncogene family [Source:HGNC Symbol;Acc:HGNC:9759]
ENSG00000102038	SMARCA1	0.33059	0.2453	-0.11858	0.78535	SWI/SNF related, matrix associated, actin dependent regulator of chromatin, subfamily a, member 1 [Source:HGNC Symbol;Acc:HGNC:11097]
ENSG00000134884	ARGLU1	-0.15896	0.24554	0.026981	0.63341	arginine and glutamate rich 1 [Source:HGNC Symbol;Acc:HGNC:25482]
ENSG00000013441	CLK1	0.38338	0.24563	-0.15898	0.71209	CDC like kinase 1 [Source:HGNC Symbol;Acc:HGNC:2068]
ENSG00000188042	ARL4C	-0.1176	0.24566	0.095272	0.23528	ADP ribosylation factor like GTPase 4C [Source:HGNC Symbol;Acc:HGNC:698]
ENSG00000099246	RAB18	-0.17149	0.2459	-0.036594	0.94015	RAB18, member RAS oncogene family [Source:HGNC Symbol;Acc:HGNC:14244]
ENSG00000116062	MSH6	0.3104	0.24591	-0.26037	0.38665	mutS homolog 6 [Source:HGNC Symbol;Acc:HGNC:7329]
ENSG00000139197	PEX5	-0.34419	0.24643	0.11335	0.62067	peroxisomal biogenesis factor 5 [Source:HGNC Symbol;Acc:HGNC:9719]
ENSG00000117114	ADGRL2	0.53403	0.24645	-0.012377	0.92573	adhesion G protein-coupled receptor L2 [Source:HGNC Symbol;Acc:HGNC:18582]
ENSG00000116514	RNF19B	0.29547	0.24688	-0.44961	0.094914	ring finger protein 19B [Source:HGNC Symbol;Acc:HGNC:26886]
ENSG00000140937	CDH11	0.80405	0.24694	-0.67733	0.33862	cadherin 11, type 2, OB-cadherin (osteoblast) [Source:HGNC Symbol;Acc:HGNC:1750]
ENSG00000119397	CNTRL	-0.33682	0.24706	0.15302	0.52725	centriolin [Source:HGNC Symbol;Acc:HGNC:1858]
ENSG00000187189	TSPYL4	-0.44737	0.24707	0.30976	0.38695	TSPY-like 4 [Source:HGNC Symbol;Acc:HGNC:21559]
ENSG00000158055	GRHL3	0.55297	0.24713	0.29471	0.38046	grainyhead-like transcription factor 3 [Source:HGNC Symbol;Acc:HGNC:25839]
ENSG00000115828	QPCT	1.0151	0.24728	-0.38126	0.66423	glutaminyl-peptide cyclotransferase [Source:HGNC Symbol;Acc:HGNC:9753]
ENSG00000135040	NAA35	-0.30356	0.24746	-0.034108	0.95852	N(alpha)-acetyltransferase 35, NatC auxiliary subunit [Source:HGNC Symbol;Acc:HGNC:24340]
ENSG00000230124	ACBD6	-0.27225	0.24767	0.16886	0.40056	acyl-CoA binding domain containing 6 [Source:HGNC Symbol;Acc:HGNC:23339]
ENSG00000131100	ATP6V1E1	0.32664	0.24792	-0.25476	0.42541	ATPase, H+ transporting, lysosomal 31kDa, V1 subunit E1 [Source:HGNC Symbol;Acc:HGNC:857]
ENSG00000130723	PRRC2B	-0.12263	0.24793	0.10205	0.23231	proline-rich coiled-coil 2B [Source:HGNC Symbol;Acc:HGNC:28121]
ENSG00000119899	SLC17A5	1.1228	0.24802	-0.54402	0.56378	solute carrier family 17 (acidic sugar transporter), member 5 [Source:HGNC Symbol;Acc:HGNC:10933]
ENSG00000215154	AC141586.5	-0.58703	0.24807	-0.039903	0.98674	-
ENSG00000006194	ZNF263	-0.34974	0.24823	-0.099338	0.88668	zinc finger protein 263 [Source:HGNC Symbol;Acc:HGNC:13056]
ENSG00000143369	ECM1	0.44203	0.24823	-0.024949	0.9412	extracellular matrix protein 1 [Source:HGNC Symbol;Acc:HGNC:3153]
ENSG00000064102	ASUN	-0.29454	0.24858	-0.055387	0.98439	asunder spermatogenesis regulator [Source:HGNC Symbol;Acc:HGNC:20174]
ENSG00000112033	PPARD	0.28456	0.2487	-0.17715	0.56318	peroxisome proliferator-activated receptor delta [Source:HGNC Symbol;Acc:HGNC:9235]
ENSG00000127511	SIN3B	0.26862	0.24882	-0.063246	0.94682	SIN3 transcription regulator family member B [Source:HGNC Symbol;Acc:HGNC:19354]
ENSG00000213694	S1PR3	1.2538	0.24892	-0.40737	0.69642	sphingosine-1-phosphate receptor 3 [Source:HGNC Symbol;Acc:HGNC:3167]
ENSG00000164920	OSR2	-0.83219	0.24897	0.40477	0.56829	odd-skipped related transciption factor 2 [Source:HGNC Symbol;Acc:HGNC:15830]
ENSG00000072864	NDE1	-0.24445	0.24899	-0.15675	0.66688	nudE neurodevelopment protein 1 [Source:HGNC Symbol;Acc:HGNC:17619]
ENSG00000125868	DSTN	0.15412	0.24903	-0.087074	0.7358	destrin (actin depolymerizing factor) [Source:HGNC Symbol;Acc:HGNC:15750]
ENSG00000147642	SYBU	-0.40825	0.24904	0.30324	0.35356	syntabulin [Source:HGNC Symbol;Acc:HGNC:26011]
ENSG00000126787	DLGAP5	0.38524	0.24905	-0.16654	0.69704	discs, large (Drosophila) homolog-associated protein 5 [Source:HGNC Symbol;Acc:HGNC:16864]
ENSG00000014216	CAPN1	0.13695	0.24937	-0.051294	0.98647	calpain 1, (mu/I) large subunit [Source:HGNC Symbol;Acc:HGNC:1476]
ENSG00000146834	MEPCE	-0.27325	0.24957	0.10189	0.56739	methylphosphate capping enzyme [Source:HGNC Symbol;Acc:HGNC:20247]
ENSG00000251369	ZNF550	-0.61656	0.24964	0.12056	0.77804	zinc finger protein 550 [Source:HGNC Symbol;Acc:HGNC:28643]
ENSG00000250251	PKD1P6	-0.26255	0.24966	-0.038261	0.96518	polycystic kidney disease 1 (autosomal dominant) pseudogene 6 [Source:HGNC Symbol;Acc:HGNC:30070]
ENSG00000162433	AK4	-0.28604	0.24967	0.080716	0.63917	adenylate kinase 4 [Source:HGNC Symbol;Acc:HGNC:363]
ENSG00000178031	ADAMTSL1	-0.84328	0.24974	-0.0049691	0.95899	ADAMTS like 1 [Source:HGNC Symbol;Acc:HGNC:14632]
ENSG00000088002	SULT2B1	1.9992	0.24979	0.21076	0.82309	sulfotransferase family 2B member 1 [Source:HGNC Symbol;Acc:HGNC:11459]
ENSG00000048544	MRPS10	-0.19306	0.24986	-0.094817	0.81931	mitochondrial ribosomal protein S10 [Source:HGNC Symbol;Acc:HGNC:14502]
ENSG00000105939	ZC3HAV1	0.43743	0.24992	-0.12507	0.82381	zinc finger CCCH-type, antiviral 1 [Source:HGNC Symbol;Acc:HGNC:23721]
ENSG00000161013	MGAT4B	0.26907	0.24992	-0.1733	0.55291	mannosyl (alpha-1,3-)-glycoprotein beta-1,4-N-acetylglucosaminyltransferase, isozyme B [Source:HGNC Symbol;Acc:HGNC:7048]
ENSG00000171236	LRG1	1.757	0.24999	-0.62946	0.63829	leucine-rich alpha-2-glycoprotein 1 [Source:HGNC Symbol;Acc:HGNC:29480]
ENSG00000116016	EPAS1	0.21283	0.2502	-0.59745	0.0016956	endothelial PAS domain protein 1 [Source:HGNC Symbol;Acc:HGNC:3374]
ENSG00000091073	DTX2	0.41214	0.25038	0.28545	0.26029	deltex 2, E3 ubiquitin ligase [Source:HGNC Symbol;Acc:HGNC:15973]
ENSG00000196943	NOP9	-0.32532	0.25063	0.043196	0.77035	NOP9 nucleolar protein [Source:HGNC Symbol;Acc:HGNC:19826]
ENSG00000175764	TTLL11	-0.52795	0.25072	0.25846	0.53895	tubulin tyrosine ligase like11 [Source:HGNC Symbol;Acc:HGNC:18113]
ENSG00000066117	SMARCD1	-0.16065	0.25093	0.025631	0.64642	SWI/SNF related, matrix associated, actin dependent regulator of chromatin, subfamily d, member 1 [Source:HGNC Symbol;Acc:HGNC:11106]
ENSG00000158828	PINK1	0.55212	0.25096	0.15059	0.62121	PTEN induced putative kinase 1 [Source:HGNC Symbol;Acc:HGNC:14581]
ENSG00000125971	DYNLRB1	0.33941	0.25112	-0.28813	0.37883	dynein, light chain, roadblock-type 1 [Source:HGNC Symbol;Acc:HGNC:15468]
ENSG00000173852	DPY19L1	0.45022	0.25136	0.047934	0.77349	dpy-19-like 1 (C. elegans) [Source:HGNC Symbol;Acc:HGNC:22205]
ENSG00000131015	ULBP2	1.0069	0.25187	-0.57069	0.51044	UL16 binding protein 2 [Source:HGNC Symbol;Acc:HGNC:14894]
ENSG00000276107	CTD-2033D15.2	-0.65202	0.252	0.33207	0.53892	-
ENSG00000188089	PLA2G4E	2.8694	0.25208	-1.6164	0.43121	phospholipase A2 group IVE [Source:HGNC Symbol;Acc:HGNC:24791]
ENSG00000100068	LRP5L	-0.71272	0.25244	-0.10603	0.93919	LDL receptor related protein 5 like [Source:HGNC Symbol;Acc:HGNC:25323]
ENSG00000064652	SNX24	-0.38187	0.25251	0.23621	0.43017	sorting nexin 24 [Source:HGNC Symbol;Acc:HGNC:21533]
ENSG00000198598	MMP17	0.64492	0.25258	0.055924	0.82528	matrix metallopeptidase 17 [Source:HGNC Symbol;Acc:HGNC:7163]
ENSG00000275342	SGK223	-0.47095	0.25258	0.27882	0.46091	Tyrosine-protein kinase SgK223 [Source:UniProtKB/Swiss-Prot;Acc:Q86YV5]
ENSG00000110042	DTX4	0.60348	0.2532	0.3542	0.3448	deltex 4, E3 ubiquitin ligase [Source:HGNC Symbol;Acc:HGNC:29151]
ENSG00000130726	TRIM28	-0.093585	0.25323	-0.16319	0.29035	tripartite motif containing 28 [Source:HGNC Symbol;Acc:HGNC:16384]
ENSG00000167656	LY6D	1.511	0.25334	-0.083452	0.97336	lymphocyte antigen 6 complex, locus D [Source:HGNC Symbol;Acc:HGNC:13348]
ENSG00000179051	RCC2	-0.11887	0.25355	0.056267	0.40109	regulator of chromosome condensation 2 [Source:HGNC Symbol;Acc:HGNC:30297]
ENSG00000070882	OSBPL3	-0.21201	0.25369	-0.029015	0.92343	oxysterol binding protein like 3 [Source:HGNC Symbol;Acc:HGNC:16370]
ENSG00000198342	ZNF442	-1.386	0.25371	0.4657	0.72093	zinc finger protein 442 [Source:HGNC Symbol;Acc:HGNC:20877]
ENSG00000102265	TIMP1	0.37612	0.25384	-0.46111	0.18662	TIMP metallopeptidase inhibitor 1 [Source:HGNC Symbol;Acc:HGNC:11820]
ENSG00000110429	FBXO3	0.40279	0.25386	0.036497	0.7783	F-box protein 3 [Source:HGNC Symbol;Acc:HGNC:13582]
ENSG00000125459	MSTO1	-0.43091	0.25396	0.30405	0.38369	misato 1, mitochondrial distribution and morphology regulator [Source:HGNC Symbol;Acc:HGNC:29678]
ENSG00000079432	CIC	-0.17361	0.2541	0.051763	0.56532	capicua transcriptional repressor [Source:HGNC Symbol;Acc:HGNC:14214]
ENSG00000164164	OTUD4	-0.18299	0.25418	-0.096926	0.80351	OTU deubiquitinase 4 [Source:HGNC Symbol;Acc:HGNC:24949]
ENSG00000188177	ZC3H6	-0.57243	0.25457	0.45826	0.33954	zinc finger CCCH-type containing 6 [Source:HGNC Symbol;Acc:HGNC:24762]
ENSG00000134287	ARF3	0.20719	0.25464	-0.15206	0.51787	ADP ribosylation factor 3 [Source:HGNC Symbol;Acc:HGNC:654]
ENSG00000135404	CD63	0.16021	0.25468	-0.13076	0.49272	CD63 molecule [Source:HGNC Symbol;Acc:HGNC:1692]
ENSG00000175414	ARL10	0.56736	0.25515	0.069408	0.77959	ADP ribosylation factor like GTPase 10 [Source:HGNC Symbol;Acc:HGNC:22042]
ENSG00000164093	PITX2	-0.33465	0.25554	0.22621	0.38895	paired-like homeodomain 2 [Source:HGNC Symbol;Acc:HGNC:9005]
ENSG00000105835	NAMPT	-0.1685	0.25557	-0.35345	0.10016	nicotinamide phosphoribosyltransferase [Source:HGNC Symbol;Acc:HGNC:30092]
ENSG00000117399	CDC20	-0.15301	0.25566	-0.10724	0.72297	cell division cycle 20 [Source:HGNC Symbol;Acc:HGNC:1723]
ENSG00000108602	ALDH3A1	2.248	0.25568	0.2781	0.79431	aldehyde dehydrogenase 3 family member A1 [Source:HGNC Symbol;Acc:HGNC:405]
ENSG00000139746	RBM26	-0.21816	0.2557	-0.099249	0.82509	RNA binding motif protein 26 [Source:HGNC Symbol;Acc:HGNC:20327]
ENSG00000163681	SLMAP	-0.13943	0.25594	-0.16482	0.44635	sarcolemma associated protein [Source:HGNC Symbol;Acc:HGNC:16643]
ENSG00000147403	RPL10	0.11052	0.25611	-0.067251	0.81477	ribosomal protein L10 [Source:HGNC Symbol;Acc:HGNC:10298]
ENSG00000134001	EIF2S1	-0.14872	0.25618	-0.20369	0.33942	eukaryotic translation initiation factor 2 subunit alpha [Source:HGNC Symbol;Acc:HGNC:3265]
ENSG00000035403	VCL	0.20221	0.25636	-0.11109	0.68929	vinculin [Source:HGNC Symbol;Acc:HGNC:12665]
ENSG00000135549	PKIB	1.2749	0.25636	-0.57988	0.58561	protein kinase (cAMP-dependent, catalytic) inhibitor beta [Source:HGNC Symbol;Acc:HGNC:9018]
ENSG00000152492	CCDC50	-0.23653	0.25659	0.19904	0.28025	coiled-coil domain containing 50 [Source:HGNC Symbol;Acc:HGNC:18111]
ENSG00000241685	ARPC1A	0.22765	0.25689	-0.1574	0.54146	actin related protein 2/3 complex subunit 1A [Source:HGNC Symbol;Acc:HGNC:703]
ENSG00000144746	ARL6IP5	0.30187	0.25732	0.083334	0.56005	ADP ribosylation factor like GTPase 6 interacting protein 5 [Source:HGNC Symbol;Acc:HGNC:16937]
ENSG00000167723	TRPV3	0.80156	0.25734	-0.7605	0.29469	transient receptor potential cation channel, subfamily V, member 3 [Source:HGNC Symbol;Acc:HGNC:18084]
ENSG00000132604	TERF2	-0.3998	0.25742	0.17057	0.57017	telomeric repeat binding factor 2 [Source:HGNC Symbol;Acc:HGNC:11729]
ENSG00000095383	TBC1D2	-0.15907	0.25852	-0.13406	0.6195	TBC1 domain family member 2 [Source:HGNC Symbol;Acc:HGNC:18026]
ENSG00000100105	PATZ1	-0.32419	0.25965	0.093276	0.65541	POZ (BTB) and AT hook containing zinc finger 1 [Source:HGNC Symbol;Acc:HGNC:13071]
ENSG00000256525	POLG2	-0.47964	0.26024	0.23891	0.53449	polymerase (DNA directed), gamma 2, accessory subunit [Source:HGNC Symbol;Acc:HGNC:9180]
ENSG00000142459	EVI5L	-0.28968	0.26027	0.24042	0.3002	ecotropic viral integration site 5-like [Source:HGNC Symbol;Acc:HGNC:30464]
ENSG00000101849	TBL1X	-0.43892	0.26042	0.32909	0.36443	transducin (beta)-like 1X-linked [Source:HGNC Symbol;Acc:HGNC:11585]
ENSG00000198053	SIRPA	0.37708	0.26059	0.33318	0.1655	signal-regulatory protein alpha [Source:HGNC Symbol;Acc:HGNC:9662]
ENSG00000115368	WDR75	-0.22605	0.26065	-0.16378	0.63019	WD repeat domain 75 [Source:HGNC Symbol;Acc:HGNC:25725]
ENSG00000117266	CDK18	0.58549	0.26083	0.11089	0.71544	cyclin-dependent kinase 18 [Source:HGNC Symbol;Acc:HGNC:8751]
ENSG00000100242	SUN2	0.33432	0.2609	0.052632	0.69031	Sad1 and UNC84 domain containing 2 [Source:HGNC Symbol;Acc:HGNC:14210]
ENSG00000068323	TFE3	-0.18777	0.26123	-0.0048599	0.81758	transcription factor binding to IGHM enhancer 3 [Source:HGNC Symbol;Acc:HGNC:11752]
ENSG00000070731	ST6GALNAC2	0.35229	0.26128	0.36962	0.10214	ST6 (alpha-N-acetyl-neuraminyl-2,3-beta-galactosyl-1,3)-N-acetylgalactosaminide alpha-2,6-sialyltransferase 2 [Source:HGNC Symbol;Acc:HGNC:10867]
ENSG00000198918	RPL39	0.14759	0.26146	-0.11243	0.56353	ribosomal protein L39 [Source:HGNC Symbol;Acc:HGNC:10350]
ENSG00000103005	USB1	0.30892	0.26155	-0.15733	0.66146	U6 snRNA biogenesis 1 [Source:HGNC Symbol;Acc:HGNC:25792]
ENSG00000272645	GTF2IP20	-0.71165	0.26167	0.50707	0.41036	general transcription factor IIi pseudogene 20 [Source:HGNC Symbol;Acc:HGNC:51732]
ENSG00000163659	TIPARP	-0.13987	0.26171	0.21794	0.062439	TCDD-inducible poly(ADP-ribose) polymerase [Source:HGNC Symbol;Acc:HGNC:23696]
ENSG00000179562	GCC1	-0.27937	0.26181	0.018931	0.80769	GRIP and coiled-coil domain containing 1 [Source:HGNC Symbol;Acc:HGNC:19095]
ENSG00000113300	CNOT6	-0.1917	0.26186	0.099132	0.44478	CCR4-NOT transcription complex subunit 6 [Source:HGNC Symbol;Acc:HGNC:14099]
ENSG00000147526	TACC1	-0.19895	0.26233	-0.046513	0.98783	transforming, acidic coiled-coil containing protein 1 [Source:HGNC Symbol;Acc:HGNC:11522]
ENSG00000184432	COPB2	0.20802	0.26267	-0.187	0.39872	coatomer protein complex subunit beta 2 (beta prime) [Source:HGNC Symbol;Acc:HGNC:2232]
ENSG00000225648	SBDSP1	-0.29929	0.26279	0.028427	0.7956	Shwachman-Bodian-Diamond syndrome pseudogene 1 [Source:HGNC Symbol;Acc:HGNC:21646]
ENSG00000140199	SLC12A6	0.5209	0.26327	0.11013	0.6867	solute carrier family 12 (potassium/chloride transporter), member 6 [Source:HGNC Symbol;Acc:HGNC:10914]
ENSG00000169583	CLIC3	1.9167	0.26328	0.5414	0.59104	chloride intracellular channel 3 [Source:HGNC Symbol;Acc:HGNC:2064]
ENSG00000134668	SPOCD1	1.0759	0.26332	-0.69887	0.45903	SPOC domain containing 1 [Source:HGNC Symbol;Acc:HGNC:26338]
ENSG00000248124	RRN3P1	-0.51758	0.2635	0.12056	0.74186	RRN3 homolog, RNA polymerase I transcription factor pseudogene 1 [Source:HGNC Symbol;Acc:HGNC:30548]
ENSG00000218226	TATDN2P2	0.87394	0.26359	-0.14517	0.88612	TatD DNase domain containing 2 pseudogene 2 [Source:HGNC Symbol;Acc:HGNC:39255]
ENSG00000152661	GJA1	-0.15183	0.26373	-0.0050819	0.78208	gap junction protein alpha 1 [Source:HGNC Symbol;Acc:HGNC:4274]
ENSG00000100154	TTC28	-0.65486	0.26384	0.68833	0.21991	tetratricopeptide repeat domain 28 [Source:HGNC Symbol;Acc:HGNC:29179]
ENSG00000139044	B4GALNT3	0.70376	0.26393	-0.41046	0.53073	beta-1,4-N-acetyl-galactosaminyl transferase 3 [Source:HGNC Symbol;Acc:HGNC:24137]
ENSG00000063660	GPC1	0.17998	0.26394	0.023312	0.58593	glypican 1 [Source:HGNC Symbol;Acc:HGNC:4449]
ENSG00000143319	ISG20L2	-0.25667	0.26394	-0.22033	0.53027	interferon stimulated exonuclease gene 20kDa like 2 [Source:HGNC Symbol;Acc:HGNC:25745]
ENSG00000088451	TGDS	-0.4348	0.264	-0.25269	0.6596	TDP-glucose 4,6-dehydratase [Source:HGNC Symbol;Acc:HGNC:20324]
ENSG00000119922	IFIT2	-1.074	0.26438	0.05239	0.93045	interferon induced protein with tetratricopeptide repeats 2 [Source:HGNC Symbol;Acc:HGNC:5409]
ENSG00000164171	ITGA2	0.14504	0.26464	-0.35419	0.0064393	integrin subunit alpha 2 [Source:HGNC Symbol;Acc:HGNC:6137]
ENSG00000204856	FAM216A	-0.60952	0.26465	-0.060431	0.98648	family with sequence similarity 216 member A [Source:HGNC Symbol;Acc:HGNC:30180]
ENSG00000118217	ATF6	-0.25773	0.26513	0.012625	0.81268	activating transcription factor 6 [Source:HGNC Symbol;Acc:HGNC:791]
ENSG00000204859	ZBTB48	-0.50196	0.26521	0.18214	0.64092	zinc finger and BTB domain containing 48 [Source:HGNC Symbol;Acc:HGNC:4930]
ENSG00000049130	KITLG	-0.32382	0.26528	0.62752	0.021754	KIT ligand [Source:HGNC Symbol;Acc:HGNC:6343]
ENSG00000104998	IL27RA	0.7699	0.26542	-0.32739	0.65281	interleukin 27 receptor subunit alpha [Source:HGNC Symbol;Acc:HGNC:17290]
ENSG00000119917	IFIT3	0.54187	0.26544	-1.0859	0.041559	interferon induced protein with tetratricopeptide repeats 3 [Source:HGNC Symbol;Acc:HGNC:5411]
ENSG00000213639	PPP1CB	-0.13029	0.26547	-0.00028647	0.72681	protein phosphatase 1, catalytic subunit, beta isozyme [Source:HGNC Symbol;Acc:HGNC:9282]
ENSG00000171316	CHD7	-0.30076	0.26565	-0.19391	0.64879	chromodomain helicase DNA binding protein 7 [Source:HGNC Symbol;Acc:HGNC:20626]
ENSG00000169905	TOR1AIP2	-0.23985	0.26591	0.092225	0.5584	torsin A interacting protein 2 [Source:HGNC Symbol;Acc:HGNC:24055]
ENSG00000197111	PCBP2	-0.2051	0.26613	0.10605	0.456	poly(rC) binding protein 2 [Source:HGNC Symbol;Acc:HGNC:8648]
ENSG00000144730	IL17RD	1.4466	0.26652	-0.84841	0.48692	interleukin 17 receptor D [Source:HGNC Symbol;Acc:HGNC:17616]
ENSG00000104907	TRMT1	-0.24119	0.26709	-0.10216	0.83546	tRNA methyltransferase 1 [Source:HGNC Symbol;Acc:HGNC:25980]
ENSG00000125863	MKKS	-0.23192	0.26727	0.11324	0.48757	McKusick-Kaufman syndrome [Source:HGNC Symbol;Acc:HGNC:7108]
ENSG00000134480	CCNH	-0.34695	0.26731	-0.13889	0.80555	cyclin H [Source:HGNC Symbol;Acc:HGNC:1594]
ENSG00000179859	AC025335.1	0.84591	0.26746	0.27386	0.59436	-
ENSG00000112118	MCM3	0.21558	0.26749	-0.10125	0.75937	minichromosome maintenance complex component 3 [Source:HGNC Symbol;Acc:HGNC:6945]
ENSG00000181038	METTL23	-0.57182	0.26767	0.16984	0.70214	methyltransferase like 23 [Source:HGNC Symbol;Acc:HGNC:26988]
ENSG00000180992	MRPL14	0.28762	0.26794	-0.18529	0.55969	mitochondrial ribosomal protein L14 [Source:HGNC Symbol;Acc:HGNC:14279]
ENSG00000067334	DNTTIP2	-0.21677	0.26797	-0.11262	0.7837	deoxynucleotidyltransferase, terminal, interacting protein 2 [Source:HGNC Symbol;Acc:HGNC:24013]
ENSG00000112149	CD83	0.98728	0.26814	-0.65947	0.45597	CD83 molecule [Source:HGNC Symbol;Acc:HGNC:1703]
ENSG00000133112	TPT1	0.11638	0.26825	-0.10039	0.53915	tumor protein, translationally-controlled 1 [Source:HGNC Symbol;Acc:HGNC:12022]
ENSG00000108797	CNTNAP1	0.71267	0.26852	-0.15206	0.85544	contactin associated protein 1 [Source:HGNC Symbol;Acc:HGNC:8011]
ENSG00000168487	BMP1	0.26132	0.2686	0.31263	0.060671	bone morphogenetic protein 1 [Source:HGNC Symbol;Acc:HGNC:1067]
ENSG00000170312	CDK1	0.30342	0.26861	-0.24201	0.43903	cyclin-dependent kinase 1 [Source:HGNC Symbol;Acc:HGNC:1722]
ENSG00000223745	CCDC18-AS1	-0.64274	0.26865	0.71744	0.19548	CCDC18 antisense RNA 1 [Source:HGNC Symbol;Acc:HGNC:52262]
ENSG00000171621	SPSB1	0.5372	0.26892	-0.088715	0.9272	splA/ryanodine receptor domain and SOCS box containing 1 [Source:HGNC Symbol;Acc:HGNC:30628]
ENSG00000067560	RHOA	0.13277	0.26893	-0.057328	0.93669	ras homolog family member A [Source:HGNC Symbol;Acc:HGNC:667]
ENSG00000100485	SOS2	0.46458	0.269	-0.095442	0.90207	SOS Ras/Rho guanine nucleotide exchange factor 2 [Source:HGNC Symbol;Acc:HGNC:11188]
ENSG00000132321	IQCA1	1.0269	0.26966	-0.22902	0.81983	IQ motif containing with AAA domain 1 [Source:HGNC Symbol;Acc:HGNC:26195]
ENSG00000016082	ISL1	-0.66166	0.26969	-0.0077624	0.9519	ISL LIM homeobox 1 [Source:HGNC Symbol;Acc:HGNC:6132]
ENSG00000137764	MAP2K5	-0.60449	0.26992	0.81905	0.11204	mitogen-activated protein kinase kinase 5 [Source:HGNC Symbol;Acc:HGNC:6845]
ENSG00000125648	SLC25A23	0.45237	0.27004	0.047525	0.78387	solute carrier family 25 (mitochondrial carrier; phosphate carrier), member 23 [Source:HGNC Symbol;Acc:HGNC:19375]
ENSG00000131374	TBC1D5	-0.22665	0.27005	0.20808	0.25664	TBC1 domain family member 5 [Source:HGNC Symbol;Acc:HGNC:19166]
ENSG00000272398	CD24	0.21574	0.27016	0.35359	0.010037	CD24 molecule [Source:HGNC Symbol;Acc:HGNC:1645]
ENSG00000123240	OPTN	0.23589	0.27026	0.059744	0.54676	optineurin [Source:HGNC Symbol;Acc:HGNC:17142]
ENSG00000143252	SDHC	0.25529	0.27074	-0.017578	0.87279	succinate dehydrogenase complex subunit C [Source:HGNC Symbol;Acc:HGNC:10682]
ENSG00000147676	MAL2	-0.19166	0.27115	-0.12246	0.72418	mal, T-cell differentiation protein 2 (gene/pseudogene) [Source:HGNC Symbol;Acc:HGNC:13634]
ENSG00000133114	GPALPP1	-0.42477	0.27131	0.099052	0.72944	GPALPP motifs containing 1 [Source:HGNC Symbol;Acc:HGNC:20298]
ENSG00000260088	RP11-92G12.3	-0.83496	0.27146	-0.028582	0.98138	-
ENSG00000134864	GGACT	-0.56626	0.27169	0.31736	0.51101	gamma-glutamylamine cyclotransferase [Source:HGNC Symbol;Acc:HGNC:25100]
ENSG00000123200	ZC3H13	-0.1854	0.27172	-0.045613	0.98363	zinc finger CCCH-type containing 13 [Source:HGNC Symbol;Acc:HGNC:20368]
ENSG00000160072	ATAD3B	-0.21763	0.27229	-0.071138	0.92582	ATPase family, AAA domain containing 3B [Source:HGNC Symbol;Acc:HGNC:24007]
ENSG00000109861	CTSC	0.15075	0.27282	-0.28169	0.048248	cathepsin C [Source:HGNC Symbol;Acc:HGNC:2528]
ENSG00000011304	PTBP1	0.12068	0.27286	-0.16642	0.1858	polypyrimidine tract binding protein 1 [Source:HGNC Symbol;Acc:HGNC:9583]
ENSG00000168411	RFWD3	-0.22061	0.27302	-0.021545	0.90349	ring finger and WD repeat domain 3 [Source:HGNC Symbol;Acc:HGNC:25539]
ENSG00000162434	JAK1	-0.16604	0.27316	-0.0065303	0.80866	Janus kinase 1 [Source:HGNC Symbol;Acc:HGNC:6190]
ENSG00000121067	SPOP	-0.3195	0.27362	0.23751	0.3651	speckle type POZ protein [Source:HGNC Symbol;Acc:HGNC:11254]
ENSG00000023902	PLEKHO1	1.0918	0.27395	-0.37936	0.701	pleckstrin homology domain containing O1 [Source:HGNC Symbol;Acc:HGNC:24310]
ENSG00000116729	WLS	-0.19142	0.2741	0.20536	0.19289	wntless Wnt ligand secretion mediator [Source:HGNC Symbol;Acc:HGNC:30238]
ENSG00000173402	DAG1	0.20737	0.27417	-0.017354	0.84122	dystroglycan 1 [Source:HGNC Symbol;Acc:HGNC:2666]
ENSG00000138182	KIF20B	0.35153	0.27449	-0.023102	0.92486	kinesin family member 20B [Source:HGNC Symbol;Acc:HGNC:7212]
ENSG00000165671	NSD1	-0.17259	0.27453	0.1603	0.24272	nuclear receptor binding SET domain protein 1 [Source:HGNC Symbol;Acc:HGNC:14234]
ENSG00000133313	CNDP2	-0.14611	0.27467	0.011841	0.69874	CNDP dipeptidase 2 (metallopeptidase M20 family) [Source:HGNC Symbol;Acc:HGNC:24437]
ENSG00000196453	ZNF777	-0.31089	0.27493	-0.089721	0.90268	zinc finger protein 777 [Source:HGNC Symbol;Acc:HGNC:22213]
ENSG00000095261	PSMD5	-0.23262	0.27502	0.072339	0.61251	proteasome 26S subunit, non-ATPase 5 [Source:HGNC Symbol;Acc:HGNC:9563]
ENSG00000171161	ZNF672	-0.36531	0.27527	0.043067	0.80514	zinc finger protein 672 [Source:HGNC Symbol;Acc:HGNC:26179]
ENSG00000258890	CEP95	-0.38489	0.27535	0.25853	0.4194	centrosomal protein 95kDa [Source:HGNC Symbol;Acc:HGNC:25141]
ENSG00000171680	PLEKHG5	0.17982	0.27575	-0.17811	0.36586	pleckstrin homology and RhoGEF domain containing G5 [Source:HGNC Symbol;Acc:HGNC:29105]
ENSG00000130429	ARPC1B	0.31907	0.27592	-0.15224	0.69509	actin related protein 2/3 complex subunit 1B [Source:HGNC Symbol;Acc:HGNC:704]
ENSG00000125772	GPCPD1	-0.29821	0.27593	-0.1139	0.83915	glycerophosphocholine phosphodiesterase 1 [Source:HGNC Symbol;Acc:HGNC:26957]
ENSG00000143614	GATAD2B	-0.31055	0.27601	0.22938	0.36854	GATA zinc finger domain containing 2B [Source:HGNC Symbol;Acc:HGNC:30778]
ENSG00000075292	ZNF638	-0.21822	0.27608	0.10271	0.50038	zinc finger protein 638 [Source:HGNC Symbol;Acc:HGNC:17894]
ENSG00000156253	RWDD2B	-0.35326	0.27624	0.13551	0.60544	RWD domain containing 2B [Source:HGNC Symbol;Acc:HGNC:1302]
ENSG00000168386	FILIP1L	-0.58962	0.27641	0.80862	0.11236	filamin A interacting protein 1-like [Source:HGNC Symbol;Acc:HGNC:24589]
ENSG00000107186	MPDZ	0.46319	0.27651	0.041829	0.8036	multiple PDZ domain protein [Source:HGNC Symbol;Acc:HGNC:7208]
ENSG00000183723	CMTM4	0.4082	0.27651	0.032565	0.8005	CKLF-like MARVEL transmembrane domain containing 4 [Source:HGNC Symbol;Acc:HGNC:19175]
ENSG00000150779	TIMM8B	-0.32238	0.27673	-0.012821	0.91274	translocase of inner mitochondrial membrane 8 homolog B (yeast) [Source:HGNC Symbol;Acc:HGNC:11818]
ENSG00000143816	WNT9A	1.8387	0.27696	0.6421	0.52221	wingless-type MMTV integration site family member 9A [Source:HGNC Symbol;Acc:HGNC:12778]
ENSG00000165868	HSPA12A	0.80684	0.27706	-0.092573	0.94599	heat shock protein family A (Hsp70) member 12A [Source:HGNC Symbol;Acc:HGNC:19022]
ENSG00000185359	HGS	-0.14847	0.27747	-0.012488	0.81938	hepatocyte growth factor-regulated tyrosine kinase substrate [Source:HGNC Symbol;Acc:HGNC:4897]
ENSG00000138496	PARP9	0.3843	0.27751	-0.47279	0.20682	poly(ADP-ribose) polymerase family member 9 [Source:HGNC Symbol;Acc:HGNC:24118]
ENSG00000170846	AC093323.3	-0.45489	0.27788	0.057906	0.81931	-
ENSG00000157259	GATAD1	-0.32381	0.27794	0.23254	0.38446	GATA zinc finger domain containing 1 [Source:HGNC Symbol;Acc:HGNC:29941]
ENSG00000172548	NIPAL4	0.69617	0.27799	-0.36106	0.5925	NIPA-like domain containing 4 [Source:HGNC Symbol;Acc:HGNC:28018]
ENSG00000149054	ZNF215	-0.46502	0.27804	-0.077489	0.95503	zinc finger protein 215 [Source:HGNC Symbol;Acc:HGNC:13007]
ENSG00000065970	FOXJ2	-0.36407	0.27805	0.29965	0.33244	forkhead box J2 [Source:HGNC Symbol;Acc:HGNC:24818]
ENSG00000119771	KLHL29	-0.32562	0.27805	0.015627	0.84719	kelch like family member 29 [Source:HGNC Symbol;Acc:HGNC:29404]
ENSG00000234456	MAGI2-AS3	-0.3577	0.27825	0.34802	0.25762	MAGI2 antisense RNA 3 [Source:HGNC Symbol;Acc:HGNC:40862]
ENSG00000102893	PHKB	0.28893	0.27836	-0.024546	0.91384	phosphorylase kinase, beta [Source:HGNC Symbol;Acc:HGNC:8927]
ENSG00000189067	LITAF	0.22643	0.27838	0.030397	0.65212	lipopolysaccharide-induced TNF factor [Source:HGNC Symbol;Acc:HGNC:16841]
ENSG00000159840	ZYX	-0.13336	0.27843	-0.17089	0.42702	zyxin [Source:HGNC Symbol;Acc:HGNC:13200]
ENSG00000135749	PCNXL2	-0.29841	0.2787	0.095471	0.63656	pecanex-like 2 (Drosophila) [Source:HGNC Symbol;Acc:HGNC:8736]
ENSG00000022267	FHL1	-0.10158	0.27874	-0.11772	0.57113	four and a half LIM domains 1 [Source:HGNC Symbol;Acc:HGNC:3702]
ENSG00000186088	GSAP	0.71998	0.2788	-0.15267	0.85896	gamma-secretase activating protein [Source:HGNC Symbol;Acc:HGNC:28042]
ENSG00000156510	HKDC1	1.031	0.27889	0.09161	0.85291	hexokinase domain containing 1 [Source:HGNC Symbol;Acc:HGNC:23302]
ENSG00000119718	EIF2B2	-0.32953	0.2789	-0.11736	0.84729	eukaryotic translation initiation factor 2B subunit beta [Source:HGNC Symbol;Acc:HGNC:3258]
ENSG00000005810	MYCBP2	-0.17402	0.2796	-0.21043	0.41007	MYC binding protein 2, E3 ubiquitin protein ligase [Source:HGNC Symbol;Acc:HGNC:23386]
ENSG00000104381	GDAP1	-0.36698	0.27963	0.00057395	0.89587	ganglioside induced differentiation associated protein 1 [Source:HGNC Symbol;Acc:HGNC:15968]
ENSG00000198858	R3HDM4	-0.19575	0.27979	-0.097633	0.82202	R3H domain containing 4 [Source:HGNC Symbol;Acc:HGNC:28270]
ENSG00000123643	SLC36A1	0.59058	0.27986	-0.29448	0.62136	solute carrier family 36 (proton/amino acid symporter), member 1 [Source:HGNC Symbol;Acc:HGNC:18761]
ENSG00000119138	KLF9	-0.40328	0.27998	-0.19994	0.73117	Kruppel-like factor 9 [Source:HGNC Symbol;Acc:HGNC:1123]
ENSG00000060138	YBX3	-0.10499	0.28006	-0.15871	0.38187	Y-box binding protein 3 [Source:HGNC Symbol;Acc:HGNC:2428]
ENSG00000130303	BST2	-2	0.28009	0.12056	0.94747	bone marrow stromal cell antigen 2 [Source:HGNC Symbol;Acc:HGNC:1119]
ENSG00000114784	EIF1B	-0.34377	0.28015	0.037613	0.80725	eukaryotic translation initiation factor 1B [Source:HGNC Symbol;Acc:HGNC:30792]
ENSG00000165282	PIGO	-0.2377	0.28018	-0.041686	0.97488	phosphatidylinositol glycan anchor biosynthesis class O [Source:HGNC Symbol;Acc:HGNC:23215]
ENSG00000049883	PTCD2	-0.35516	0.2802	0.33727	0.27013	pentatricopeptide repeat domain 2 [Source:HGNC Symbol;Acc:HGNC:25734]
ENSG00000130204	TOMM40	-0.14036	0.28021	-0.29628	0.13195	translocase of outer mitochondrial membrane 40 homolog (yeast) [Source:HGNC Symbol;Acc:HGNC:18001]
ENSG00000109618	SEPSECS	-0.41565	0.28041	0.20302	0.54833	Sep (O-phosphoserine) tRNA:Sec (selenocysteine) tRNA synthase [Source:HGNC Symbol;Acc:HGNC:30605]
ENSG00000138119	MYOF	-0.062353	0.28045	-0.073942	0.76666	myoferlin [Source:HGNC Symbol;Acc:HGNC:3656]
ENSG00000173276	ZBTB21	-0.27392	0.28045	0.047119	0.73511	zinc finger and BTB domain containing 21 [Source:HGNC Symbol;Acc:HGNC:13083]
ENSG00000163975	MFI2	0.41914	0.28071	-0.096349	0.89224	antigen p97 (melanoma associated) identified by monoclonal antibodies 133.2 and 96.5 [Source:HGNC Symbol;Acc:HGNC:7037]
ENSG00000257103	LSM14A	-0.14602	0.28092	0.060458	0.49012	LSM14A mRNA processing body assembly factor [Source:HGNC Symbol;Acc:HGNC:24489]
ENSG00000242125	SNHG3	-0.23459	0.28103	0.20779	0.28371	small nucleolar RNA host gene 3 [Source:HGNC Symbol;Acc:HGNC:10118]
ENSG00000105726	ATP13A1	-0.23258	0.28119	-0.0011713	0.84439	ATPase type 13A1 [Source:HGNC Symbol;Acc:HGNC:24215]
ENSG00000180921	FAM83H	-0.087008	0.28156	-0.11324	0.55058	family with sequence similarity 83 member H [Source:HGNC Symbol;Acc:HGNC:24797]
ENSG00000051382	PIK3CB	0.3687	0.28182	-0.084137	0.90951	phosphatidylinositol-4,5-bisphosphate 3-kinase catalytic subunit beta [Source:HGNC Symbol;Acc:HGNC:8976]
ENSG00000121486	TRMT1L	-0.35777	0.28188	0.19738	0.49662	tRNA methyltransferase 1 like [Source:HGNC Symbol;Acc:HGNC:16782]
ENSG00000033050	ABCF2	-0.19389	0.28203	0.0093636	0.77703	ATP binding cassette subfamily F member 2 [Source:HGNC Symbol;Acc:HGNC:71]
ENSG00000197647	ZNF433	-1.1007	0.28211	0.35376	0.73355	zinc finger protein 433 [Source:HGNC Symbol;Acc:HGNC:20811]
ENSG00000196083	IL1RAP	-0.20102	0.28252	-0.50632	0.052904	interleukin 1 receptor accessory protein [Source:HGNC Symbol;Acc:HGNC:5995]
ENSG00000010704	HFE	0.61635	0.28282	0.17759	0.63468	hemochromatosis [Source:HGNC Symbol;Acc:HGNC:4886]
ENSG00000074696	HACD3	0.23404	0.28342	-0.10844	0.75769	3-hydroxyacyl-CoA dehydratase 3 [Source:HGNC Symbol;Acc:HGNC:24175]
ENSG00000151422	FER	-0.22447	0.28342	0.10487	0.51204	fer (fps/fes related) tyrosine kinase [Source:HGNC Symbol;Acc:HGNC:3655]
ENSG00000142867	BCL10	-0.25785	0.28347	-0.029185	0.94067	B-cell CLL/lymphoma 10 [Source:HGNC Symbol;Acc:HGNC:989]
ENSG00000278311	GGNBP2	-0.17969	0.28354	0.0047297	0.78046	gametogenetin binding protein 2 [Source:HGNC Symbol;Acc:HGNC:19357]
ENSG00000040633	PHF23	-0.26857	0.28392	-0.082109	0.91066	PHD finger protein 23 [Source:HGNC Symbol;Acc:HGNC:28428]
ENSG00000146278	PNRC1	0.6665	0.28411	0.079404	0.80563	proline rich nuclear receptor coactivator 1 [Source:HGNC Symbol;Acc:HGNC:17278]
ENSG00000274627	RP11-104N10.2	1.1563	0.28421	-0.27102	0.8063	-
ENSG00000104765	BNIP3L	0.37917	0.28425	0.0098956	0.84688	BCL2/adenovirus E1B 19kDa interacting protein 3-like [Source:HGNC Symbol;Acc:HGNC:1085]
ENSG00000121897	LIAS	-0.42341	0.28433	0.16467	0.6225	lipoic acid synthetase [Source:HGNC Symbol;Acc:HGNC:16429]
ENSG00000280433	CH507-9B2.9	-1.0501	0.2844	0.16565	0.85333	-
ENSG00000068028	RASSF1	-0.28969	0.2847	0.27317	0.27053	Ras association (RalGDS/AF-6) domain family member 1 [Source:HGNC Symbol;Acc:HGNC:9882]
ENSG00000174780	SRP72	-0.12337	0.28479	-0.10624	0.69238	signal recognition particle 72kDa [Source:HGNC Symbol;Acc:HGNC:11303]
ENSG00000143870	PDIA6	0.14915	0.28485	0.058894	0.33297	protein disulfide isomerase family A member 6 [Source:HGNC Symbol;Acc:HGNC:30168]
ENSG00000198612	COPS8	-0.21826	0.28489	-0.17832	0.59473	COP9 signalosome subunit 8 [Source:HGNC Symbol;Acc:HGNC:24335]
ENSG00000100784	RPS6KA5	0.76474	0.28514	-0.62418	0.39337	ribosomal protein S6 kinase, 90kDa, polypeptide 5 [Source:HGNC Symbol;Acc:HGNC:10434]
ENSG00000154767	XPC	-0.29628	0.28519	0.27571	0.27756	xeroderma pigmentosum, complementation group C [Source:HGNC Symbol;Acc:HGNC:12816]
ENSG00000179388	EGR3	1.587	0.28526	0.23304	0.79011	early growth response 3 [Source:HGNC Symbol;Acc:HGNC:3240]
ENSG00000066136	NFYC	-0.35685	0.28539	0.44885	0.15382	nuclear transcription factor Y subunit gamma [Source:HGNC Symbol;Acc:HGNC:7806]
ENSG00000146416	AIG1	-0.23173	0.28562	-0.046168	0.98885	androgen-induced 1 [Source:HGNC Symbol;Acc:HGNC:21607]
ENSG00000055130	CUL1	0.25347	0.28569	-0.017943	0.87712	cullin 1 [Source:HGNC Symbol;Acc:HGNC:2551]
ENSG00000114686	MRPL3	-0.14389	0.28578	-0.17381	0.45377	mitochondrial ribosomal protein L3 [Source:HGNC Symbol;Acc:HGNC:10379]
ENSG00000099337	KCNK6	-0.20878	0.28605	0.076953	0.56929	potassium channel, two pore domain subfamily K, member 6 [Source:HGNC Symbol;Acc:HGNC:6281]
ENSG00000181218	HIST3H2A	-0.54835	0.28615	0.25706	0.5853	histone cluster 3, H2a [Source:HGNC Symbol;Acc:HGNC:20507]
ENSG00000238103	RPL9P7	0.57038	0.28641	-0.85917	0.13111	ribosomal protein L9 pseudogene 7 [Source:HGNC Symbol;Acc:HGNC:30335]
ENSG00000065060	UHRF1BP1	-0.27339	0.28649	0.25251	0.27882	UHRF1 binding protein 1 [Source:HGNC Symbol;Acc:HGNC:21216]
ENSG00000103855	CD276	0.25788	0.28652	-0.41358	0.10454	CD276 molecule [Source:HGNC Symbol;Acc:HGNC:19137]
ENSG00000148229	POLE3	-0.23086	0.28669	-0.077984	0.91035	polymerase (DNA directed), epsilon 3, accessory subunit [Source:HGNC Symbol;Acc:HGNC:13546]
ENSG00000107738	C10orf54	0.67389	0.28686	0.55868	0.21484	chromosome 10 open reading frame 54 [Source:HGNC Symbol;Acc:HGNC:30085]
ENSG00000137965	IFI44	0.41864	0.28777	-0.88887	0.036232	interferon induced protein 44 [Source:HGNC Symbol;Acc:HGNC:16938]
ENSG00000247626	MARS2	-0.35995	0.28778	-0.38369	0.41447	methionyl-tRNA synthetase 2, mitochondrial [Source:HGNC Symbol;Acc:HGNC:25133]
ENSG00000171606	ZNF274	-0.28861	0.28797	0.097673	0.62676	zinc finger protein 274 [Source:HGNC Symbol;Acc:HGNC:13068]
ENSG00000058673	ZC3H11A	0.19739	0.28803	-0.020512	0.85298	zinc finger CCCH-type containing 11A [Source:HGNC Symbol;Acc:HGNC:29093]
ENSG00000110844	PRPF40B	-0.45003	0.28805	0.094567	0.76026	pre-mRNA processing factor 40 homolog B [Source:HGNC Symbol;Acc:HGNC:25031]
ENSG00000143398	PIP5K1A	-0.15421	0.28814	-0.045838	0.98236	phosphatidylinositol-4-phosphate 5-kinase, type I, alpha [Source:HGNC Symbol;Acc:HGNC:8994]
ENSG00000105173	CCNE1	0.83121	0.2882	-0.47125	0.55302	cyclin E1 [Source:HGNC Symbol;Acc:HGNC:1589]
ENSG00000162664	ZNF326	-0.2651	0.28823	0.074841	0.65695	zinc finger protein 326 [Source:HGNC Symbol;Acc:HGNC:14104]
ENSG00000077348	EXOSC5	-0.46018	0.28833	0.20666	0.58914	exosome component 5 [Source:HGNC Symbol;Acc:HGNC:24662]
ENSG00000108829	LRRC59	-0.1246	0.28853	-0.020842	0.84046	leucine rich repeat containing 59 [Source:HGNC Symbol;Acc:HGNC:28817]
ENSG00000141458	NPC1	0.21877	0.28892	-0.11727	0.70632	Niemann-Pick disease, type C1 [Source:HGNC Symbol;Acc:HGNC:7897]
ENSG00000164654	MIOS	-0.29394	0.28892	-0.026899	0.94252	missing oocyte, meiosis regulator, homolog (Drosophila) [Source:HGNC Symbol;Acc:HGNC:21905]
ENSG00000157227	MMP14	-0.060183	0.28901	-0.08853	0.63289	matrix metallopeptidase 14 [Source:HGNC Symbol;Acc:HGNC:7160]
ENSG00000117174	ZNHIT6	-0.25455	0.28902	-0.073277	0.9321	zinc finger, HIT-type containing 6 [Source:HGNC Symbol;Acc:HGNC:26089]
ENSG00000122512	PMS2	-0.40585	0.28906	0.3057	0.38719	PMS1 homolog 2, mismatch repair system component [Source:HGNC Symbol;Acc:HGNC:9122]
ENSG00000105447	GRWD1	-0.18665	0.28924	-0.229	0.39965	glutamate-rich WD repeat containing 1 [Source:HGNC Symbol;Acc:HGNC:21270]
ENSG00000095015	MAP3K1	-0.4395	0.28953	0.29323	0.44312	mitogen-activated protein kinase kinase kinase 1, E3 ubiquitin protein ligase [Source:HGNC Symbol;Acc:HGNC:6848]
ENSG00000143612	C1orf43	-0.14619	0.28954	-0.024712	0.87981	chromosome 1 open reading frame 43 [Source:HGNC Symbol;Acc:HGNC:29876]
ENSG00000175591	P2RY2	1.0118	0.28979	0.41709	0.51971	purinergic receptor P2Y, G-protein coupled, 2 [Source:HGNC Symbol;Acc:HGNC:8541]
ENSG00000197077	KIAA1671	-0.19526	0.28983	-0.0062919	0.83923	KIAA1671 [Source:HGNC Symbol;Acc:HGNC:29345]
ENSG00000074621	SLC24A1	-0.43508	0.28984	0.25586	0.49299	solute carrier family 24 (sodium/potassium/calcium exchanger), member 1 [Source:HGNC Symbol;Acc:HGNC:10975]
ENSG00000186577	C6orf1	0.39932	0.28991	-0.32768	0.42496	chromosome 6 open reading frame 1 [Source:HGNC Symbol;Acc:HGNC:1340]
ENSG00000167617	CDC42EP5	0.36324	0.29026	-0.45371	0.21259	CDC42 effector protein (Rho GTPase binding) 5 [Source:HGNC Symbol;Acc:HGNC:17408]
ENSG00000173821	RNF213	0.18259	0.29051	0.0045297	0.70735	ring finger protein 213 [Source:HGNC Symbol;Acc:HGNC:14539]
ENSG00000083168	KAT6A	-0.19376	0.29059	-0.020614	0.89159	K(lysine) acetyltransferase 6A [Source:HGNC Symbol;Acc:HGNC:13013]
ENSG00000112996	MRPS30	-0.25287	0.29088	-0.17781	0.64891	mitochondrial ribosomal protein S30 [Source:HGNC Symbol;Acc:HGNC:8769]
ENSG00000122406	RPL5	0.096861	0.29092	-0.060916	0.86863	ribosomal protein L5 [Source:HGNC Symbol;Acc:HGNC:10360]
ENSG00000153294	ADGRF4	0.75263	0.29111	0.36513	0.46358	adhesion G protein-coupled receptor F4 [Source:HGNC Symbol;Acc:HGNC:19011]
ENSG00000153006	SREK1IP1	0.29867	0.29124	-0.31322	0.30982	SREK1-interacting protein 1 [Source:HGNC Symbol;Acc:HGNC:26716]
ENSG00000165506	DNAAF2	-0.37241	0.29129	0.050299	0.80055	dynein, axonemal, assembly factor 2 [Source:HGNC Symbol;Acc:HGNC:20188]
ENSG00000135446	CDK4	-0.24013	0.29156	-0.053551	0.9882	cyclin-dependent kinase 4 [Source:HGNC Symbol;Acc:HGNC:1773]
ENSG00000147854	UHRF2	-0.20874	0.29175	-0.1637	0.62704	ubiquitin-like with PHD and ring finger domains 2, E3 ubiquitin protein ligase [Source:HGNC Symbol;Acc:HGNC:12557]
ENSG00000007866	TEAD3	-0.30709	0.29177	0.24682	0.34842	TEA domain family member 3 [Source:HGNC Symbol;Acc:HGNC:11716]
ENSG00000177105	RHOG	0.39415	0.29187	-0.25982	0.5381	ras homolog family member G [Source:HGNC Symbol;Acc:HGNC:672]
ENSG00000148672	GLUD1	-0.15345	0.29207	-0.056254	0.96983	glutamate dehydrogenase 1 [Source:HGNC Symbol;Acc:HGNC:4335]
ENSG00000166295	ANAPC16	-0.22112	0.29209	0.22668	0.23289	anaphase promoting complex subunit 16 [Source:HGNC Symbol;Acc:HGNC:26976]
ENSG00000152253	SPC25	0.6997	0.2922	-0.2232	0.76783	SPC25, NDC80 kinetochore complex component [Source:HGNC Symbol;Acc:HGNC:24031]
ENSG00000149136	SSRP1	-0.10556	0.29227	-0.063003	0.91595	structure specific recognition protein 1 [Source:HGNC Symbol;Acc:HGNC:11327]
ENSG00000248527	MTATP6P1	0.19409	0.29229	-0.12878	0.6182	mitochondrially encoded ATP synthase 6 pseudogene 1 [Source:HGNC Symbol;Acc:HGNC:44575]
ENSG00000182923	CEP63	-0.3266	0.29249	0.050074	0.77448	centrosomal protein 63kDa [Source:HGNC Symbol;Acc:HGNC:25815]
ENSG00000117632	STMN1	0.18195	0.29264	-0.070419	0.88722	stathmin 1 [Source:HGNC Symbol;Acc:HGNC:6510]
ENSG00000116761	CTH	-0.36783	0.29266	0.085249	0.72909	cystathionine gamma-lyase [Source:HGNC Symbol;Acc:HGNC:2501]
ENSG00000102780	DGKH	-0.19938	0.29312	-0.050034	0.99868	diacylglycerol kinase, eta [Source:HGNC Symbol;Acc:HGNC:2854]
ENSG00000152219	ARL14EP	-0.33724	0.29349	0.062632	0.75462	ADP ribosylation factor like GTPase 14 effector protein [Source:HGNC Symbol;Acc:HGNC:26798]
ENSG00000147955	SIGMAR1	-0.14853	0.29358	-0.0034963	0.78365	sigma non-opioid intracellular receptor 1 [Source:HGNC Symbol;Acc:HGNC:8157]
ENSG00000106299	WASL	-0.19016	0.29359	-0.17678	0.55728	Wiskott-Aldrich syndrome-like [Source:HGNC Symbol;Acc:HGNC:12735]
ENSG00000173295	FAM86B3P	-0.76508	0.29362	0.47015	0.50919	family with sequence similarity 86 member B3, pseudogene [Source:HGNC Symbol;Acc:HGNC:44371]
ENSG00000039523	FAM65A	0.37114	0.29385	-0.18028	0.68152	family with sequence similarity 65 member A [Source:HGNC Symbol;Acc:HGNC:25836]
ENSG00000214944	ARHGEF28	-0.13779	0.29401	0.019472	0.65951	Rho guanine nucleotide exchange factor 28 [Source:HGNC Symbol;Acc:HGNC:30322]
ENSG00000151276	MAGI1	-0.39849	0.29403	0.27404	0.42962	membrane associated guanylate kinase, WW and PDZ domain containing 1 [Source:HGNC Symbol;Acc:HGNC:946]
ENSG00000009790	TRAF3IP3	1.2149	0.29415	0.19856	0.77897	TRAF3 interacting protein 3 [Source:HGNC Symbol;Acc:HGNC:30766]
ENSG00000138757	G3BP2	0.17849	0.29425	-0.089996	0.77967	GTPase activating protein (SH3 domain) binding protein 2 [Source:HGNC Symbol;Acc:HGNC:30291]
ENSG00000124767	GLO1	0.16621	0.2943	-0.19054	0.29783	glyoxalase I [Source:HGNC Symbol;Acc:HGNC:4323]
ENSG00000205746	RP11-1212A22.1	-0.43369	0.29433	0.6985	0.07159	-
ENSG00000259583	RP11-66B24.4	0.4633	0.295	0.28786	0.357	-
ENSG00000244462	RBM12	0.28537	0.29507	-0.45863	0.10991	RNA binding motif protein 12 [Source:HGNC Symbol;Acc:HGNC:9898]
ENSG00000138398	PPIG	-0.18125	0.29537	-0.14053	0.66031	peptidylprolyl isomerase G (cyclophilin G) [Source:HGNC Symbol;Acc:HGNC:14650]
ENSG00000132356	PRKAA1	-0.18591	0.29538	0.038739	0.66648	protein kinase, AMP-activated, alpha 1 catalytic subunit [Source:HGNC Symbol;Acc:HGNC:9376]
ENSG00000136819	C9orf78	-0.29604	0.29552	0.16898	0.48289	chromosome 9 open reading frame 78 [Source:HGNC Symbol;Acc:HGNC:24932]
ENSG00000225733	FGD5-AS1	0.25383	0.29555	0.016539	0.75083	FGD5 antisense RNA 1 [Source:HGNC Symbol;Acc:HGNC:40410]
ENSG00000188976	NOC2L	-0.13719	0.29558	-0.14579	0.55145	NOC2-like nucleolar associated transcriptional repressor [Source:HGNC Symbol;Acc:HGNC:24517]
ENSG00000144642	RBMS3	-0.73322	0.29565	0.50318	0.46129	RNA binding motif, single stranded interacting protein 3 [Source:HGNC Symbol;Acc:HGNC:13427]
ENSG00000012660	ELOVL5	0.2091	0.29647	-0.1834	0.44597	ELOVL fatty acid elongase 5 [Source:HGNC Symbol;Acc:HGNC:21308]
ENSG00000075539	FRYL	-0.15805	0.29661	-0.014957	0.8464	FRY like transcription coactivator [Source:HGNC Symbol;Acc:HGNC:29127]
ENSG00000110906	KCTD10	0.28984	0.29682	-0.061802	0.96027	potassium channel tetramerization domain containing 10 [Source:HGNC Symbol;Acc:HGNC:23236]
ENSG00000112200	ZNF451	-0.24091	0.29686	-0.030209	0.94152	zinc finger protein 451 [Source:HGNC Symbol;Acc:HGNC:21091]
ENSG00000167754	KLK5	0.22979	0.29708	0.21438	0.14615	kallikrein related peptidase 5 [Source:HGNC Symbol;Acc:HGNC:6366]
ENSG00000118181	RPS25	0.12745	0.29718	-0.093018	0.65807	ribosomal protein S25 [Source:HGNC Symbol;Acc:HGNC:10413]
ENSG00000144452	ABCA12	-0.38432	0.29734	0.18566	0.56022	ATP binding cassette subfamily A member 12 [Source:HGNC Symbol;Acc:HGNC:14637]
ENSG00000157911	PEX10	-0.38573	0.29742	0.078001	0.75733	peroxisomal biogenesis factor 10 [Source:HGNC Symbol;Acc:HGNC:8851]
ENSG00000183287	CCBE1	-0.27167	0.2975	-0.33136	0.36957	collagen and calcium binding EGF domains 1 [Source:HGNC Symbol;Acc:HGNC:29426]
ENSG00000100219	XBP1	-0.11994	0.29779	-0.21717	0.25183	X-box binding protein 1 [Source:HGNC Symbol;Acc:HGNC:12801]
ENSG00000104731	KLHDC4	-0.27779	0.29788	0.059225	0.71664	kelch domain containing 4 [Source:HGNC Symbol;Acc:HGNC:25272]
ENSG00000185238	PRMT3	-0.25737	0.29789	-0.013154	0.89708	protein arginine methyltransferase 3 [Source:HGNC Symbol;Acc:HGNC:30163]
ENSG00000122335	SERAC1	0.71744	0.29795	-0.12942	0.89405	serine active site containing 1 [Source:HGNC Symbol;Acc:HGNC:21061]
ENSG00000153993	SEMA3D	-0.59754	0.29795	0.25933	0.62416	sema domain, immunoglobulin domain (Ig), short basic domain, secreted, (semaphorin) 3D [Source:HGNC Symbol;Acc:HGNC:10726]
ENSG00000243896	OR2A7	0.92488	0.29802	-0.54384	0.54006	olfactory receptor family 2 subfamily A member 7 [Source:HGNC Symbol;Acc:HGNC:8234]
ENSG00000255529	POLR2M	-0.30279	0.29814	0.19491	0.44306	polymerase (RNA) II (DNA directed) polypeptide M [Source:HGNC Symbol;Acc:HGNC:14862]
ENSG00000173210	ABLIM3	0.65231	0.29827	-0.17406	0.82212	actin binding LIM protein family member 3 [Source:HGNC Symbol;Acc:HGNC:29132]
ENSG00000148680	HTR7	-0.33362	0.29831	-0.36403	0.41612	5-hydroxytryptamine (serotonin) receptor 7, adenylate cyclase-coupled [Source:HGNC Symbol;Acc:HGNC:5302]
ENSG00000154914	USP43	0.83836	0.29867	-0.02421	0.97001	ubiquitin specific peptidase 43 [Source:HGNC Symbol;Acc:HGNC:20072]
ENSG00000142541	RPL13A	0.069463	0.29887	-0.086414	0.39765	ribosomal protein L13a [Source:HGNC Symbol;Acc:HGNC:10304]
ENSG00000278970	HEIH	-0.54777	0.29896	0.48699	0.33278	hepatocellular carcinoma up-regulated EZH2-associated long non-coding RNA [Source:HGNC Symbol;Acc:HGNC:45049]
ENSG00000136169	SETDB2	-0.44017	0.29902	0.46005	0.25062	SET domain, bifurcated 2 [Source:HGNC Symbol;Acc:HGNC:20263]
ENSG00000268104	SLC6A14	2.8549	0.29947	-2.3389	0.35669	solute carrier family 6 (amino acid transporter), member 14 [Source:HGNC Symbol;Acc:HGNC:11047]
ENSG00000012171	SEMA3B	0.67394	0.29962	-0.20259	0.79015	sema domain, immunoglobulin domain (Ig), short basic domain, secreted, (semaphorin) 3B [Source:HGNC Symbol;Acc:HGNC:10724]
ENSG00000137648	TMPRSS4	1.5971	0.29988	-0.66603	0.63157	transmembrane protease, serine 4 [Source:HGNC Symbol;Acc:HGNC:11878]
ENSG00000090470	PDCD7	-0.32513	0.29996	0.13456	0.59532	programmed cell death 7 [Source:HGNC Symbol;Acc:HGNC:8767]
ENSG00000113578	FGF1	-1.5534	0.30003	0.597	0.71771	fibroblast growth factor 1 (acidic) [Source:HGNC Symbol;Acc:HGNC:3665]
ENSG00000164190	NIPBL	-0.18652	0.30004	0.017236	0.74832	Nipped-B homolog (Drosophila) [Source:HGNC Symbol;Acc:HGNC:28862]
ENSG00000180801	ARSJ	-0.22896	0.30017	-0.51007	0.095964	arylsulfatase family member J [Source:HGNC Symbol;Acc:HGNC:26286]
ENSG00000173540	GMPPB	0.3948	0.30034	-0.029874	0.95279	GDP-mannose pyrophosphorylase B [Source:HGNC Symbol;Acc:HGNC:22932]
ENSG00000103194	USP10	-0.15239	0.30066	-0.11736	0.7038	ubiquitin specific peptidase 10 [Source:HGNC Symbol;Acc:HGNC:12608]
ENSG00000171792	RHNO1	-0.3329	0.30076	0.37548	0.2126	RAD9-HUS1-RAD1 interacting nuclear orphan 1 [Source:HGNC Symbol;Acc:HGNC:28206]
ENSG00000103042	SLC38A7	0.47993	0.30083	0.054189	0.79498	solute carrier family 38 member 7 [Source:HGNC Symbol;Acc:HGNC:25582]
ENSG00000011566	MAP4K3	-0.34057	0.30107	0.17058	0.5426	mitogen-activated protein kinase kinase kinase kinase 3 [Source:HGNC Symbol;Acc:HGNC:6865]
ENSG00000033627	ATP6V0A1	0.45209	0.30108	0.039731	0.81315	ATPase, H+ transporting, lysosomal V0 subunit a1 [Source:HGNC Symbol;Acc:HGNC:865]
ENSG00000006576	PHTF2	0.38801	0.30116	-0.040205	0.97711	putative homeodomain transcription factor 2 [Source:HGNC Symbol;Acc:HGNC:13411]
ENSG00000158246	FAM46B	-0.27809	0.30134	0.47517	0.062216	family with sequence similarity 46 member B [Source:HGNC Symbol;Acc:HGNC:28273]
ENSG00000112290	WASF1	-0.29642	0.30161	0.1104	0.61602	WAS protein family member 1 [Source:HGNC Symbol;Acc:HGNC:12732]
ENSG00000138032	PPM1B	-0.26481	0.30178	0.17123	0.43546	protein phosphatase, Mg2+/Mn2+ dependent 1B [Source:HGNC Symbol;Acc:HGNC:9276]
ENSG00000197261	C6orf141	-0.32295	0.30182	-0.051113	0.99677	chromosome 6 open reading frame 141 [Source:HGNC Symbol;Acc:HGNC:21351]
ENSG00000070770	CSNK2A2	-0.19167	0.3019	0.1411	0.3638	casein kinase 2, alpha prime polypeptide [Source:HGNC Symbol;Acc:HGNC:2459]
ENSG00000102882	MAPK3	0.36315	0.30191	0.0017028	0.86702	mitogen-activated protein kinase 3 [Source:HGNC Symbol;Acc:HGNC:6877]
ENSG00000134444	KIAA1468	-0.29598	0.30201	-0.013575	0.91182	KIAA1468 [Source:HGNC Symbol;Acc:HGNC:29289]
ENSG00000177156	TALDO1	0.20139	0.3021	-0.12495	0.65528	transaldolase 1 [Source:HGNC Symbol;Acc:HGNC:11559]
ENSG00000169258	GPRIN1	0.57757	0.30211	-0.19395	0.77268	G protein regulated inducer of neurite outgrowth 1 [Source:HGNC Symbol;Acc:HGNC:24835]
ENSG00000163218	PGLYRP4	3.3549	0.30244	-0.29448	0.89705	peptidoglycan recognition protein 4 [Source:HGNC Symbol;Acc:HGNC:30015]
ENSG00000158125	XDH	-0.19947	0.30261	-0.58277	0.031199	xanthine dehydrogenase [Source:HGNC Symbol;Acc:HGNC:12805]
ENSG00000111186	WNT5B	0.40771	0.30265	0.091803	0.67702	wingless-type MMTV integration site family member 5B [Source:HGNC Symbol;Acc:HGNC:16265]
ENSG00000012232	EXTL3	0.21619	0.30268	-0.22662	0.34069	exostosin-like glycosyltransferase 3 [Source:HGNC Symbol;Acc:HGNC:3518]
ENSG00000146463	ZMYM4	-0.22838	0.30269	0.0381	0.72785	zinc finger, MYM-type 4 [Source:HGNC Symbol;Acc:HGNC:13055]
ENSG00000078403	MLLT10	-0.24695	0.30279	0.092875	0.59634	myeloid/lymphoid or mixed-lineage leukemia; translocated to, 10 [Source:HGNC Symbol;Acc:HGNC:16063]
ENSG00000188690	UROS	-0.27953	0.30294	0.034801	0.78273	uroporphyrinogen III synthase [Source:HGNC Symbol;Acc:HGNC:12592]
ENSG00000116793	PHTF1	0.72898	0.30314	-0.15749	0.86129	putative homeodomain transcription factor 1 [Source:HGNC Symbol;Acc:HGNC:8939]
ENSG00000175895	PLEKHF2	-0.30743	0.30317	0.20899	0.42784	pleckstrin homology and FYVE domain containing 2 [Source:HGNC Symbol;Acc:HGNC:20757]
ENSG00000078142	PIK3C3	-0.30179	0.30323	0.046561	0.77028	phosphatidylinositol 3-kinase catalytic subunit type 3 [Source:HGNC Symbol;Acc:HGNC:8974]
ENSG00000111144	LTA4H	0.24969	0.3033	-0.10543	0.79315	leukotriene A4 hydrolase [Source:HGNC Symbol;Acc:HGNC:6710]
ENSG00000117139	KDM5B	-0.18759	0.30366	0.18833	0.2457	lysine (K)-specific demethylase 5B [Source:HGNC Symbol;Acc:HGNC:18039]
ENSG00000124784	RIOK1	-0.2916	0.30373	-0.14875	0.76398	RIO kinase 1 [Source:HGNC Symbol;Acc:HGNC:18656]
ENSG00000140534	TICRR	0.49465	0.3038	-0.22382	0.68857	TOPBP1-interacting checkpoint and replication regulator [Source:HGNC Symbol;Acc:HGNC:28704]
ENSG00000147121	KRBOX4	-0.53433	0.30394	0.29981	0.53504	KRAB box domain containing 4 [Source:HGNC Symbol;Acc:HGNC:26007]
ENSG00000182272	B4GALNT4	0.41819	0.30423	-0.43064	0.3193	beta-1,4-N-acetyl-galactosaminyl transferase 4 [Source:HGNC Symbol;Acc:HGNC:26315]
ENSG00000160360	GPSM1	0.59289	0.3043	-0.01576	0.94578	G-protein signaling modulator 1 [Source:HGNC Symbol;Acc:HGNC:17858]
ENSG00000165417	GTF2A1	-0.21605	0.30432	0.14092	0.41925	general transcription factor IIA 1 [Source:HGNC Symbol;Acc:HGNC:4646]
ENSG00000152256	PDK1	-0.41054	0.30435	-0.14378	0.83924	pyruvate dehydrogenase kinase, isozyme 1 [Source:HGNC Symbol;Acc:HGNC:8809]
ENSG00000213064	SFT2D2	0.31494	0.30447	0.098832	0.57131	SFT2 domain containing 2 [Source:HGNC Symbol;Acc:HGNC:25140]
ENSG00000223773	CD99P1	0.88029	0.30486	-0.1953	0.84348	CD99 molecule pseudogene 1 [Source:HGNC Symbol;Acc:HGNC:7083]
ENSG00000196428	TSC22D2	-0.27374	0.305	0.003006	0.86204	TSC22 domain family member 2 [Source:HGNC Symbol;Acc:HGNC:29095]
ENSG00000100979	PLTP	0.57518	0.30525	-0.20043	0.76362	phospholipid transfer protein [Source:HGNC Symbol;Acc:HGNC:9093]
ENSG00000103642	LACTB	0.59642	0.3056	-0.24717	0.70588	lactamase beta [Source:HGNC Symbol;Acc:HGNC:16468]
ENSG00000196678	ERI2	-0.37288	0.3056	0.12864	0.65784	ERI1 exoribonuclease family member 2 [Source:HGNC Symbol;Acc:HGNC:30541]
ENSG00000174791	RIN1	-0.22701	0.30562	-0.049492	0.99945	Ras and Rab interactor 1 [Source:HGNC Symbol;Acc:HGNC:18749]
ENSG00000118515	SGK1	0.41838	0.30604	0.30125	0.29972	serum/glucocorticoid regulated kinase 1 [Source:HGNC Symbol;Acc:HGNC:10810]
ENSG00000083635	NUFIP1	-0.47604	0.3061	0.028639	0.88163	nuclear fragile X mental retardation protein interacting protein 1 [Source:HGNC Symbol;Acc:HGNC:8057]
ENSG00000122359	ANXA11	0.18955	0.3061	-0.041425	0.95805	annexin A11 [Source:HGNC Symbol;Acc:HGNC:535]
ENSG00000157601	MX1	0.25147	0.30615	-0.88301	0.00072657	MX dynamin-like GTPase 1 [Source:HGNC Symbol;Acc:HGNC:7532]
ENSG00000108557	RAI1	-0.16723	0.30621	0.0026878	0.78478	retinoic acid induced 1 [Source:HGNC Symbol;Acc:HGNC:9834]
ENSG00000198554	WDHD1	-0.27509	0.30666	0.12503	0.55933	WD repeat and HMG-box DNA binding protein 1 [Source:HGNC Symbol;Acc:HGNC:23170]
ENSG00000112339	HBS1L	0.3083	0.30667	-0.066456	0.94954	HBS1 like translational GTPase [Source:HGNC Symbol;Acc:HGNC:4834]
ENSG00000134308	YWHAQ	0.13052	0.30671	-0.027493	0.82733	tyrosine 3-monooxygenase/tryptophan 5-monooxygenase activation protein, theta [Source:HGNC Symbol;Acc:HGNC:12854]
ENSG00000095002	MSH2	0.39661	0.30687	-0.023539	0.93876	mutS homolog 2 [Source:HGNC Symbol;Acc:HGNC:7325]
ENSG00000127314	RAP1B	-0.13359	0.30712	0.12412	0.25951	RAP1B, member of RAS oncogene family [Source:HGNC Symbol;Acc:HGNC:9857]
ENSG00000138495	COX17	0.47919	0.30727	-0.54639	0.26838	COX17, cytochrome c oxidase copper chaperone [Source:HGNC Symbol;Acc:HGNC:2264]
ENSG00000196715	VKORC1L1	0.31622	0.30727	-0.18668	0.62258	vitamin K epoxide reductase complex subunit 1 like 1 [Source:HGNC Symbol;Acc:HGNC:21492]
ENSG00000115946	PNO1	-0.31965	0.30739	-0.19637	0.68921	partner of NOB1 homolog [Source:HGNC Symbol;Acc:HGNC:32790]
ENSG00000135047	CTSL	0.28437	0.3075	-0.19071	0.57214	cathepsin L [Source:HGNC Symbol;Acc:HGNC:2537]
ENSG00000158292	GPR153	0.53972	0.30779	-0.22159	0.71806	G protein-coupled receptor 153 [Source:HGNC Symbol;Acc:HGNC:23618]
ENSG00000109920	FNBP4	-0.19298	0.30795	0.037693	0.6885	formin binding protein 4 [Source:HGNC Symbol;Acc:HGNC:19752]
ENSG00000068308	OTUD5	-0.24076	0.30798	0.09716	0.58	OTU deubiquitinase 5 [Source:HGNC Symbol;Acc:HGNC:25402]
ENSG00000118564	FBXL5	-0.17398	0.30844	-0.040015	0.96172	F-box and leucine-rich repeat protein 5 [Source:HGNC Symbol;Acc:HGNC:13602]
ENSG00000130147	SH3BP4	-0.15689	0.30849	0.19364	0.16675	SH3-domain binding protein 4 [Source:HGNC Symbol;Acc:HGNC:10826]
ENSG00000123066	MED13L	-0.15203	0.30853	0.051021	0.56592	mediator complex subunit 13-like [Source:HGNC Symbol;Acc:HGNC:22962]
ENSG00000179195	ZNF664	-0.17158	0.30885	0.07834	0.51091	zinc finger protein 664 [Source:HGNC Symbol;Acc:HGNC:25406]
ENSG00000168310	IRF2	0.52341	0.30887	-0.49484	0.35959	interferon regulatory factor 2 [Source:HGNC Symbol;Acc:HGNC:6117]
ENSG00000104897	SF3A2	-0.25555	0.30894	-0.12973	0.78443	splicing factor 3a subunit 2 [Source:HGNC Symbol;Acc:HGNC:10766]
ENSG00000177606	JUN	-0.15016	0.30903	0.55974	0.00012678	jun proto-oncogene [Source:HGNC Symbol;Acc:HGNC:6204]
ENSG00000101654	RNMT	-0.2195	0.30914	-0.16438	0.65285	RNA (guanine-7-) methyltransferase [Source:HGNC Symbol;Acc:HGNC:10075]
ENSG00000094916	CBX5	0.20715	0.30919	0.2828	0.04323	chromobox 5 [Source:HGNC Symbol;Acc:HGNC:1555]
ENSG00000172432	GTPBP2	-0.16435	0.30951	-0.0089554	0.83069	GTP binding protein 2 [Source:HGNC Symbol;Acc:HGNC:4670]
ENSG00000101421	CHMP4B	0.23728	0.30965	-0.099487	0.80689	charged multivesicular body protein 4B [Source:HGNC Symbol;Acc:HGNC:16171]
ENSG00000134590	FAM127A	0.37026	0.30967	-0.019846	0.92554	family with sequence similarity 127 member A [Source:HGNC Symbol;Acc:HGNC:2569]
ENSG00000170854	MINA	-0.27251	0.31007	-0.0049691	0.88364	MYC induced nuclear antigen [Source:HGNC Symbol;Acc:HGNC:19441]
ENSG00000116353	MECR	-0.37115	0.31013	0.11236	0.68958	mitochondrial trans-2-enoyl-CoA reductase [Source:HGNC Symbol;Acc:HGNC:19691]
ENSG00000128923	FAM63B	-0.2	0.31025	-0.24674	0.40714	family with sequence similarity 63 member B [Source:HGNC Symbol;Acc:HGNC:26954]
ENSG00000184743	ATL3	0.26535	0.31029	0.19972	0.25315	atlastin GTPase 3 [Source:HGNC Symbol;Acc:HGNC:24526]
ENSG00000117407	ARTN	-0.1318	0.31034	0.014188	0.68287	artemin [Source:HGNC Symbol;Acc:HGNC:727]
ENSG00000131791	PRKAB2	-0.2036	0.31059	0.19807	0.26859	protein kinase, AMP-activated, beta 2 non-catalytic subunit [Source:HGNC Symbol;Acc:HGNC:9379]
ENSG00000062650	WAPL	-0.17375	0.31063	-0.049043	0.99754	WAPL cohesin release factor [Source:HGNC Symbol;Acc:HGNC:23293]
ENSG00000197785	ATAD3A	-0.17828	0.31063	-0.25936	0.32838	ATPase family, AAA domain containing 3A [Source:HGNC Symbol;Acc:HGNC:25567]
ENSG00000119285	HEATR1	-0.16918	0.31068	-0.035854	0.94405	HEAT repeat containing 1 [Source:HGNC Symbol;Acc:HGNC:25517]
ENSG00000155827	RNF20	-0.22244	0.31078	-0.016133	0.89436	ring finger protein 20 [Source:HGNC Symbol;Acc:HGNC:10062]
ENSG00000164949	GEM	2.8105	0.31083	-0.29448	0.88998	GTP binding protein overexpressed in skeletal muscle [Source:HGNC Symbol;Acc:HGNC:4234]
ENSG00000168078	PBK	0.38115	0.31093	-0.079956	0.92749	PDZ binding kinase [Source:HGNC Symbol;Acc:HGNC:18282]
ENSG00000118816	CCNI	-0.092749	0.31137	-0.056932	0.95095	cyclin I [Source:HGNC Symbol;Acc:HGNC:1595]
ENSG00000068137	PLEKHH3	-0.23761	0.3117	0.14337	0.46116	pleckstrin homology, MyTH4 and FERM domain containing H3 [Source:HGNC Symbol;Acc:HGNC:26105]
ENSG00000272419	RP11-403I13.8	-0.67763	0.3117	0.061668	0.88481	-
ENSG00000143469	SYT14	0.95933	0.31178	-0.27843	0.77971	synaptotagmin 14 [Source:HGNC Symbol;Acc:HGNC:23143]
ENSG00000197461	PDGFA	-0.24138	0.31191	0.09545	0.58848	platelet-derived growth factor alpha polypeptide [Source:HGNC Symbol;Acc:HGNC:8799]
ENSG00000181789	COPG1	0.22115	0.31194	-0.09252	0.82117	coatomer protein complex subunit gamma 1 [Source:HGNC Symbol;Acc:HGNC:2236]
ENSG00000172731	LRRC20	0.64912	0.3123	-0.015977	0.95131	leucine rich repeat containing 20 [Source:HGNC Symbol;Acc:HGNC:23421]
ENSG00000180376	CCDC66	-0.41321	0.31236	0.22283	0.54081	coiled-coil domain containing 66 [Source:HGNC Symbol;Acc:HGNC:27709]
ENSG00000088899	RP5-1187M17.10	0.78358	0.31246	0.30553	0.56652	Leucine zipper putative tumor suppressor 3 [Source:UniProtKB/Swiss-Prot;Acc:O60299]
ENSG00000104805	NUCB1	0.23804	0.31276	-0.016224	0.86907	nucleobindin 1 [Source:HGNC Symbol;Acc:HGNC:8043]
ENSG00000112039	FANCE	-0.34155	0.31303	0.13221	0.62705	Fanconi anemia complementation group E [Source:HGNC Symbol;Acc:HGNC:3586]
ENSG00000170325	PRDM10	0.55851	0.31314	-0.31532	0.59925	PR domain containing 10 [Source:HGNC Symbol;Acc:HGNC:13995]
ENSG00000172239	PAIP1	-0.18263	0.31326	-0.11858	0.7488	poly(A) binding protein interacting protein 1 [Source:HGNC Symbol;Acc:HGNC:16945]
ENSG00000110944	IL23A	0.9519	0.31339	-1.4078	0.1707	interleukin 23 subunit alpha [Source:HGNC Symbol;Acc:HGNC:15488]
ENSG00000166130	IKBIP	0.29129	0.31352	-0.072227	0.92921	IKBKB interacting protein [Source:HGNC Symbol;Acc:HGNC:26430]
ENSG00000264112	RP11-159D12.2	-0.37365	0.31383	0.31461	0.35926	-
[truncated: 18,897 more rows]
